# Supplementary material for: Thermosipho spp. Immune System Differences Affect Variation in Genome Size and Geographical Distributions
Source: Genome Biol Evol. 2018 Sep 15;10(11):2853–66. doi: 10.1093/gbe/evy202 (PMC6211235; doi:10.1093/gbe/evy202)
Supplement: Supplementary Data [file evy202_supp.zip]

Archive with 8 entries (8 files):
- Supplementary_Material_Figures.docx
- Thermosipho_genomes_Supplementary_information_20180523.docx
- Supplementary_materials_table_S1_HGT_results.xlsx
- Supplementary_materials_table_S2_Cluster_specific_gene_annotations.xlsx
- Supplementary_materials_table_S3_Carbohydrate_metabolism_genes.xlsx
- Supplementary_materials_table_S4_Unique_gene_annotations.xlsx
- Supplementary_materials_table_S5_Defense_system_COGs_new.xlsx
- Supplementary_materials_table_S6_CRISPR_cas_genes.xlsx
