# Supplementary material for: Thermosipho spp. Immune System Differences Affect Variation in Genome Size and Geographical Distributions
Source: Genome Biol Evol. 2018 Sep 15;10(11):2853–66. doi: 10.1093/gbe/evy202 (PMC6211235; doi:10.1093/gbe/evy202)
Supplement: Supplementary Data [file evy202_supp.zip › Supplementary_materials_table_S1_HGT_results.xlsx]

## Sheet: overview
Supplementary materials Table S2. HGTector gene counts for different close groups.
Genome	ORFS		HGT gene counts
		close group	Thermotogales	Fervidobacteriacaea
H17ap60344	1982		116	58
ik275mar	1704		71	40
Ta_Ob7	1795		83	44
Taf1063	1688		66	34
Taf1070	1744		71	39
Taf1074	1740		73	39
Taf1223	1710		76	39
TCF52B	1862		77	40
Tmel430	1814		81	39
Tmel431	1849		83	41
Tmel432	1809		78	40
Tmel433	1812		82	41
Tmel434	1813		81	41
Tmel487	1810		79	40
TmelBI429	1754		80	38
Breakdown of donor orgin using the close group: Thermotogales
Donor	Phylum	Mean	H17ap60344	Ta_Ob7	TCF52B	ik275mar	Taf1063	Taf1070	Taf1074	Taf1223	Tmel430	Tmel431	Tmel432	Tmel433	Tmel434	Tmel487	TmelBI429
Total		1792	1982	1795	1862	1704	1688	1744	1740	1710	1814	1849	1809	1812	1813	1810	1754
Petrotogales	Thermotogae	53	72	67	54	47	43	46	45	54	53	54	49	52	52	50	59
Kosmotogales	Thermotogae	14	11	10	12	21	16	16	22	14	14	16	14	12	12	14	15
Clostridiales	Firmicutes	5	6	5	10	1	3	5	1	1	6	6	7	7	6	7	6
Thermoanaerobacterales	Firmicutes	3	13	5	4	0	0	0	1	2	3	3	3	7	7	3	3
Thermococcales	Euryarchaeota	2	4	5	4	2	2	2	2	2	2	2	2	2	2	2	2
Desulfurellales	(Delta-)proteobacteria	1	1	1	1	1	1	1	1	1	2	2	2	2	2	2	1
Methanosarcinales	Euryarchaeota	1	0	0	0	0	0	0	0	0	3	3	3	3	3	3	4
Bacillales	Firmicutes	0	1	1	1	0	0	0	0	0	0	0	0	0	0	0	0
Brachyspirales	Spirochaetes	0	0	0	0	0	0	0	0	0	0	1	0	0	0	0	0
Cellvibrionales	(Gamma-)proteobacteria	0	1	0	0	0	0	0	0	0	0	0	0	0	0	0	0
Desulfovibrionales	(Delta-)proteobacteria	0	1	1	1	0	0	0	0	0	0	0	0	0	0	0	0
Dictyoglomales	Dictyoglomi	0	1	1	1	0	0	0	0	0	0	0	0	0	0	0	0
Fusobacteriales	Fusobacteria	0	0	0	0	0	0	1	0	0	0	0	0	0	0	0	0
Halanaerobiales	Firmicutes	0	0	0	0	1	1	1	1	0	0	0	0	0	0	0	0
Lactobacillales	Firmicutes	0	1	0	0	0	0	0	0	0	0	0	0	0	0	0	0
Methanococcales	Euryarchaeota	0	0	0	0	0	0	0	0	1	0	0	0	0	0	0	0
Myxococcales	(Delta-)proteobacteria	0	1	1	1	1	1	1	1	1	1	0	1	1	1	1	1
Nitrospirales	Nitrospirae	0	0	0	0	0	0	0	0	1	0	0	0	0	0	0	0
Pasteurellales	(Gamma-)proteobacteria	0	1	0	0	0	0	0	0	0	0	0	0	0	0	0	0
Synergistales	Synergistetes	0	0	0	0	0	0	0	0	0	1	1	1	1	1	1	0
Thermodesulfobacteriales	Thermodesulfobacteria	0	0	0	0	1	1	1	3	1	0	0	0	0	0	0	0
total HGT			114	97	89	75	68	74	77	78	85	88	82	87	86	83	91
percentage HGT			5.75177	5.4039	4.77981	4.40141	4.02844	4.24312	4.42529	4.5614	4.68578	4.75933	4.53289	4.80132	4.74352	4.58564	5.18814
Breakdown of donor orgin using the close group: Fervidobacteriaceae
Donor	Phylum	Mean	H17ap60344	Ta_Ob7	TCF52B	ik275mar	Taf1063	Taf1070	Taf1074	Taf1223	Tmel430	Tmel431	Tmel432	Tmel433	Tmel434	Tmel487	TmelBI429
Total		1792	1982	1795	1862	1704	1688	1744	1740	1710	1814	1849	1809	1812	1813	1810	1754
Thermotogales	Thermotogae	21	25	27	29	22	17	17	19	22	20	20	21	21	21	21	20
Petrotogales	Thermotogae	11	17	14	12	9	8	11	9	11	11	11	11	11	11	11	12
Kosmotogales	Thermotogae	3	2	2	2	6	2	3	6	2	4	6	4	2	2	4	5
Thermococcales	Euryarchaeota	2	4	5	5	2	2	2	2	2	2	2	2	2	2	2	2
Clostridiales	Firmicutes	1	0	0	0	1	3	4	1	1	2	2	2	2	2	2	2
Thermoanaerobacterales	Firmicutes	1	8	1	0	0	0	0	0	0	1	1	1	5	5	1	1
Brachyspirales	Firmicutes	0	0	0	0	0	0	0	0	0	0	1	0	0	0	0	0
Desulfurellales	(Delta-)proteobacteria	0	1	1	1	1	1	1	1	1	0	0	0	0	0	0	0
Fusobacteriales	Fusobacteria	0	0	0	0	0	0	1	0	0	0	0	0	0	0	0	0
Halanaerobiales	Firmicutes	0	0	0	0	1	1	1	1	0	0	0	0	0	0	0	0
Lactobacillales	Firmicutes	0	1	0	0	0	0	0	0	0	0	0	0	0	0	0	0
Thermodesulfobacteriales		0	0	0	0	0	0	0	2	0	0	0	0	0	0	0	0
