# Supplementary material for: Thermosipho spp. Immune System Differences Affect Variation in Genome Size and Geographical Distributions
Source: Genome Biol Evol. 2018 Sep 15;10(11):2853–66. doi: 10.1093/gbe/evy202 (PMC6211235; doi:10.1093/gbe/evy202)
Supplement: Supplementary Data [file evy202_supp.zip › Supplementary_materials_table_S2_Cluster_specific_gene_annotations.xlsx]

## Sheet: S3A - COG_category_totals
Supplementary materials Table S3A: Absolute COG category annotation counts per genome
See worksheets for Table S3B and S3C
Catergory Code	Catergory	BI429	BI430	BI431	BI432	BI433	BI434	BI487	BI1063	BI1070	BI1074	BI1223	ik275mar	H17ap60334	Ob7	TCF52B
B	Chromatin Structure and dynamics	2	2	2	2	2	2	2	2	2	2	2	2	1	1	1
C	Energy production and conversion	107	106	107	106	106	106	106	102	102	101	97	100	102	108	103
D	Cell cycle control, cell division, chromosome partitioning	19	17	19	17	17	17	17	18	18	18	18	18	15	18	18
E	Amino acid transport and metabolism	101	101	101	101	101	101	101	98	98	98	98	98	100	107	101
F	Nucleotide transport and metabolism	57	57	57	57	57	57	57	56	56	56	56	56	51	56	56
G	Carbohydrate transport and metabolism	103	100	100	100	100	100	100	94	98	99	98	98	120	123	119
H	Coenzyme transport and metabolism	71	71	70	69	69	69	69	54	54	54	55	54	65	71	73
I	Lipid transport and metabolism	30	30	30	30	30	30	30	27	27	28	28	28	27	31	31
J	Translation, ribosomal structure and biogenesis	136	135	136	135	135	135	135	136	137	137	139	139	131	137	135
K	Transcription	74	67	72	67	67	67	67	71	72	71	68	66	70	77	78
L	Replication, recombination and repair	89	88	90	88	88	88	88	81	80	80	79	78	83	87	135
M	Cell wall/membrane/envelope biogenesis	79	76	78	76	75	75	76	63	70	71	74	69	71	76	77
N	Cell motility	55	51	53	49	48	49	48	54	53	49	49	49	45	49	50
O	Posttranslational modification, protein turnover, chaperones	55	55	54	55	55	55	55	55	55	56	55	56	55	57	56
P	Inorganic ion transport and metabolism	79	79	79	79	79	79	79	77	76	77	75	77	83	85	82
Q	Secondary metabolites biosynthesis, transport and catabolism	13	12	13	12	12	12	12	12	12	11	12	12	13	15	15
R	General function prediction only	188	181	184	181	181	181	181	194	197	190	194	192	199	196	201
S	Function unknown	111	106	107	106	106	106	106	99	101	105	100	105	103	106	100
T	Signal transduction mechanisms	64	56	60	55	55	55	55	62	63	58	57	56	52	62	63
U	Intracellular trafficking, secretion, and vesicular transport	31	28	30	29	28	29	28	30	29	30	30	31	32	31	32
V	Defense mechanisms	23	22	24	22	22	22	22	22	23	23	20	20	27	23	23
S0	NOG annotations	416	397	411	393	393	394	393	361	368	373	355	357	389	393	429
TOTAL GENE COUNT		1487	1440	1466	1436	1433	1435	1434	1407	1423	1414	1404	1404	1445	1516	1549
TOTAL GENE +NOGS		1903	1837	1877	1829	1826	1829	1827	1768	1791	1787	1759	1761	1834	1909	1978

## Sheet: S3B - COG_category_Cs_genes
Supplementary materials Table S3B: Absolute COG category annotation counts per genome for cluster specific genes
Catergory Code	Catergory	BI429	BI430	BI431	BI432	BI433	BI434	BI487	BI1063	BI1070	BI1074	BI1223	ik275mar	H17ap60334	Ob7	TCF52B
B	Chromatin Structure and dynamics	0	0	0	0	0	0	0	0	0	0	0	0	1	1	1
C	Energy production and conversion	8	8	8	8	8	8	8	6	6	7	7	6	14	16	14
D	Cell cycle control, cell division, chromosome partitioning	3	3	3	3	3	3	3	2	2	2	2	2	4	5	5
E	Amino acid transport and metabolism	7	7	7	7	7	7	7	6	6	6	8	6	17	17	17
F	Nucleotide transport and metabolism	2	2	2	2	2	2	2	1	1	1	1	1	2	4	4
G	Carbohydrate transport and metabolism	11	12	11	12	12	12	12	11	11	11	11	11	35	36	35
H	Coenzyme transport and metabolism	17	17	17	17	17	17	17	5	5	5	4	5	30	31	31
I	Lipid transport and metabolism	4	4	4	4	4	4	4	2	2	2	3	2	7	6	6
J	Translation, ribosomal structure and biogenesis	3	4	3	4	4	4	4	7	8	8	6	6	12	12	12
K	Transcription	10	10	9	10	10	10	10	9	9	9	10	9	24	24	24
L	Replication, recombination and repair	28	28	28	28	28	28	28	26	26	27	25	24	27	28	30
M	Cell wall/membrane/envelope biogenesis	14	14	14	14	14	14	14	10	10	10	10	10	25	25	24
N	Cell motility	2	2	2	2	2	2	2	3	3	3	3	3	3	3	3
O	Posttranslational modification, protein turnover, chaperones	3	3	3	3	3	3	3	5	5	5	5	5	9	9	9
P	Inorganic ion transport and metabolism	8	8	8	8	8	8	8	6	6	6	6	6	18	20	19
Q	Secondary metabolites biosynthesis, transport and catabolism	0	0	0	0	0	0	0	0	0	0	0	0	4	4	3
R	General function prediction only	30	31	30	31	31	31	31	36	35	35	34	37	67	68	68
S	Function unknown	22	22	22	22	22	22	22	18	18	18	19	18	44	43	45
T	Signal transduction mechanisms	16	16	16	16	16	16	16	23	23	23	22	22	24	25	24
U	Intracellular trafficking, secretion, and vesicular transport	3	3	3	3	3	3	3	2	2	2	2	2	3	3	3
V	Defense mechanisms	3	3	3	3	3	3	3	4	4	4	4	3	8	8	8
S0	NOG annotations	181	179	179	179	179	179	179	156	157	152	147	154	217	226	251
TOTAL GENE COUNT		194	197	193	197	197	197	197	182	182	184	182	178	378	388	385
TOTAL GENE +NOGS		375	376	372	376	376	376	376	338	339	336	329	332	595	614	636

## Sheet: S3C - COG_counts_breakdowns
Supplementary materials Table S3C: COG counts sorted in category per Thermosipho isolate.
COGID	category	Function	BI429	BI430	BI431	BI432	BI433	BI434	BI487	BI1063	BI1070	BI1074	BI1223	ik275mar	H17ap60334	Ob7	TCF52B	Total count
COG0123	B	Deacetylases including yeast histone deacetylase and acetoin utilization protein	1	1	1	1	1	1	1	1	1	1	1	1	0	0	0	12
COG1243	B	Histone acetyltransferase	1	1	1	1	1	1	1	1	1	1	1	1	1	1	1	15
COG0039	C	Malate/lactate dehydrogenases	0	0	0	0	0	0	0	0	0	0	0	0	1	1	1	3
COG0045	C	Succinyl-CoA synthetase beta subunit	1	1	1	1	1	1	1	1	1	1	1	1	0	0	0	12
COG0055	C	F0F1-type ATP synthase beta subunit	1	1	1	1	1	1	1	1	1	1	1	1	1	1	1	15
COG0056	C	F0F1-type ATP synthase alpha subunit	1	1	1	1	1	1	1	1	1	1	1	1	1	1	1	15
COG0074	C	Succinyl-CoA synthetase alpha subunit	1	1	1	1	1	1	1	1	1	1	1	1	0	0	0	12
COG0224	C	F0F1-type ATP synthase gamma subunit	1	1	1	1	1	1	1	1	1	1	1	1	1	1	1	15
COG0240	C	Glycerol-3-phosphate dehydrogenase	1	1	1	1	1	1	1	1	1	1	1	1	1	1	1	15
COG0280	C	Phosphotransacetylase	2	2	2	2	2	2	2	2	2	2	2	2	2	2	2	30
COG0282	C	Acetate kinase	1	1	1	1	1	1	1	1	1	1	1	1	1	1	1	15
COG0348	C	Polyferredoxin	0	0	0	0	0	0	0	1	1	1	1	0	0	0	0	4
COG0355	C	F0F1-type ATP synthase epsilon subunit (mitochondrial delta subunit)	1	1	1	1	1	1	1	1	1	1	1	1	1	1	1	15
COG0356	C	F0F1-type ATP synthase subunit a	1	1	1	1	1	1	1	1	1	1	1	1	1	1	1	15
COG0377	C	NADH:ubiquinone oxidoreductase 20 kD subunit and related Fe-S oxidoreductases	1	1	1	1	1	1	1	1	1	1	1	1	1	1	1	15
COG0426	C	Uncharacterized flavoproteins	2	2	2	2	2	2	2	3	3	2	2	2	2	2	2	32
COG0526	C	Thiol-disulfide isomerase and thioredoxins	2	2	2	2	2	2	2	2	2	2	2	2	2	2	2	30
COG0543	C	2-polyprenylphenol hydroxylase and related flavodoxin oxidoreductases	2	2	2	2	2	2	2	2	2	2	2	2	2	2	2	30
COG0554	C	Glycerol kinase	1	1	1	1	1	1	1	1	1	1	1	1	1	1	1	15
COG0584	C	Glycerophosphoryl diester phosphodiesterase	1	1	1	1	1	1	1	1	1	1	1	1	2	2	2	18
COG0636	C	F0F1-type ATP synthase subunit c/Archaeal/vacuolar-type H+-ATPase subunit K	1	1	1	1	1	1	1	1	1	1	1	1	1	1	1	15
COG0649	C	NADH:ubiquinone oxidoreductase 49 kD subunit 7	1	1	1	1	1	1	1	1	1	1	1	1	1	1	1	15
COG0650	C	Formate hydrogenlyase subunit 4	1	1	1	1	1	1	1	1	1	1	1	1	1	1	1	15
COG0651	C	Formate hydrogenlyase subunit 3/Multisubunit Na+/H+ antiporter MnhD subunit	3	3	3	3	3	3	3	3	3	3	3	3	2	3	3	44
COG0667	C	Predicted oxidoreductases (related to aryl-alcohol dehydrogenases)	1	1	1	1	1	1	1	1	1	1	1	1	1	2	1	16
COG0674	C	Pyruvate:ferredoxin oxidoreductase and related 2-oxoacid:ferredoxin oxidoreductases alpha subunit	3	3	3	3	3	3	3	3	3	3	3	3	3	3	3	45
COG0711	C	F0F1-type ATP synthase subunit b	1	1	1	1	1	1	1	1	1	1	1	1	1	1	1	15
COG0712	C	F0F1-type ATP synthase delta subunit (mitochondrial oligomycin sensitivity protein)	1	1	1	1	1	1	1	1	1	1	1	1	1	1	1	15
COG0731	C	Fe-S oxidoreductases	0	0	0	0	0	0	0	1	1	1	1	1	0	0	0	5
COG0778	C	Nitroreductase	2	2	2	2	2	2	2	1	1	1	1	1	2	2	2	25
COG0822	C	NifU homolog involved in Fe-S cluster formation	1	1	1	1	1	1	1	1	1	1	1	1	1	1	1	15
COG0852	C	NADH:ubiquinone oxidoreductase 27 kD subunit	1	1	1	1	1	1	1	1	1	1	1	1	1	1	1	15
COG1012	C	NAD-dependent aldehyde dehydrogenases	2	2	2	2	2	2	2	0	0	0	0	0	1	1	1	17
COG1013	C	Pyruvate:ferredoxin oxidoreductase and related 2-oxoacid:ferredoxin oxidoreductases beta subunit	3	3	3	3	3	3	3	3	3	3	3	3	5	5	4	50
COG1014	C	Pyruvate:ferredoxin oxidoreductase and related 2-oxoacid:ferredoxin oxidoreductases gamma subunit	4	4	4	4	4	4	4	4	4	4	4	4	5	6	5	64
COG1031	C	Uncharacterized Fe-S oxidoreductase	1	1	1	1	1	1	1	1	1	1	1	1	1	1	1	15
COG1032	C	Fe-S oxidoreductase	5	5	5	5	5	5	5	5	5	5	5	5	4	6	5	75
COG1035	C	Coenzyme F420-reducing hydrogenase beta subunit	0	0	0	0	0	0	0	0	0	1	0	1	0	0	0	2
COG1052	C	Lactate dehydrogenase and related dehydrogenases	2	2	2	2	2	2	2	2	2	2	2	2	2	2	2	30
COG1085	C	Galactose-1-phosphate uridylyltransferase	2	2	2	2	2	2	2	1	1	1	1	1	2	2	2	25
COG1141	C	Ferredoxin	1	1	1	1	1	1	1	1	1	1	1	1	1	1	1	15
COG1142	C	Fe-S-cluster-containing hydrogenase components 2	0	1	1	1	1	1	1	0	0	0	0	0	0	0	0	6
COG1143	C	Formate hydrogenlyase subunit 6/NADH:ubiquinone oxidoreductase 23 kD subunit (chain I)	1	1	1	1	1	1	1	1	1	1	1	1	1	1	1	15
COG1144	C	Pyruvate:ferredoxin oxidoreductase and related 2-oxoacid:ferredoxin oxidoreductases delta subunit	1	1	1	1	1	1	1	1	1	1	1	1	1	1	1	15
COG1145	C	Ferredoxin	1	1	1	1	1	1	1	1	1	1	1	1	0	0	0	12
COG1146	C	Ferredoxin	1	1	1	1	1	1	1	1	1	1	1	1	1	1	1	15
COG1149	C	MinD superfamily P-loop ATPase containing an inserted ferredoxin domain	2	2	2	2	2	2	2	2	2	2	2	2	2	2	0	28
COG1151	C	6Fe-6S prismane cluster-containing protein	1	1	1	1	1	1	1	1	1	1	1	1	2	1	2	17
COG1249	C	Pyruvate/2-oxoglutarate dehydrogenase complex dihydrolipoamide dehydrogenase (E3) component and related enzymes	2	2	2	2	2	2	2	2	2	2	2	2	0	1	1	26
COG1319	C	Aerobic-type carbon monoxide dehydrogenase middle subunit CoxM/CutM homologs	1	1	1	1	1	1	1	1	1	1	1	1	1	1	1	15
COG1347	C	Na+-transporting NADH:ubiquinone oxidoreductase subunit NqrD	1	1	1	1	1	1	1	1	1	1	1	1	1	1	1	15
COG1454	C	Alcohol dehydrogenase class IV	3	2	2	2	2	2	2	2	2	2	2	2	3	3	3	34
COG1529	C	Aerobic-type carbon monoxide dehydrogenase large subunit CoxL/CutL homologs	2	2	2	2	2	2	2	2	2	2	2	2	2	2	2	30
COG1592	C	Rubrerythrin	1	1	1	1	1	1	1	1	1	1	1	1	0	1	1	14
COG1757	C	Na+/H+ antiporter	0	0	0	0	0	0	0	0	0	0	0	0	1	1	1	3
COG1773	C	Rubredoxin	2	1	2	1	1	1	1	2	2	0	0	0	1	1	1	16
COG1805	C	Na+-transporting NADH:ubiquinone oxidoreductase subunit NqrB	0	0	0	0	0	0	0	0	0	0	0	0	1	0	1	2
COG1883	C	Na+-transporting methylmalonyl-CoA/oxaloacetate decarboxylase beta subunit	1	1	1	1	1	1	1	1	1	1	1	1	1	1	1	15
COG1894	C	NADH:ubiquinone oxidoreductase NADH-binding (51 kD) subunit	3	3	3	3	3	3	3	3	3	3	2	3	3	3	3	44
COG1902	C	NADH:flavin oxidoreductases Old Yellow Enzyme family	1	1	1	1	1	1	1	1	1	1	1	1	1	1	0	14
COG1905	C	NADH:ubiquinone oxidoreductase 24 kD subunit	3	3	3	3	3	3	3	3	3	3	2	3	3	3	3	44
COG1979	C	Uncharacterized oxidoreductases Fe-dependent alcohol dehydrogenase family	1	1	1	1	1	1	1	1	1	1	1	1	1	1	1	15
COG2025	C	Electron transfer flavoprotein alpha subunit	1	1	1	1	1	1	1	0	0	0	0	0	0	1	1	9
COG2033	C	Desulfoferrodoxin	1	1	1	1	1	1	1	1	1	1	1	1	1	1	1	15
COG2080	C	Aerobic-type carbon monoxide dehydrogenase small subunit CoxS/CutS homologs	2	2	2	2	2	2	2	2	2	2	2	2	2	2	2	30
COG2086	C	Electron transfer flavoprotein beta subunit	1	1	1	1	1	1	1	0	0	0	0	0	1	1	1	10
COG2209	C	Na+-transporting NADH:ubiquinone oxidoreductase subunit NqrE	1	1	1	1	1	1	1	1	1	1	1	1	1	1	1	15
COG2871	C	Na+-transporting NADH:ubiquinone oxidoreductase subunit NqrF	1	1	1	1	1	1	1	1	1	1	1	1	1	1	1	15
COG2878	C	Predicted NADH:ubiquinone oxidoreductase subunit RnfB	1	1	1	1	1	1	1	1	1	1	1	1	1	1	1	15
COG3411	C	Ferredoxin	1	1	1	1	1	1	1	1	1	1	1	1	1	1	1	15
COG3426	C	Butyrate kinase	2	2	2	2	2	2	2	2	2	2	2	2	2	2	2	30
COG3808	C	Inorganic pyrophosphatase	2	2	2	2	2	2	2	2	2	2	2	2	2	2	2	30
COG4231	C	Indolepyruvate ferredoxin oxidoreductase alpha and beta subunits	1	1	1	1	1	1	1	1	1	1	1	1	1	1	1	15
COG4555	C	ABC-type Na+ transport system ATPase component	1	1	1	1	1	1	1	1	1	1	1	1	1	0	0	13
COG4656	C	Predicted NADH:ubiquinone oxidoreductase subunit RnfC	1	1	1	1	1	1	1	1	1	1	1	1	0	1	1	14
COG4657	C	Predicted NADH:ubiquinone oxidoreductase subunit RnfA	1	1	1	1	1	1	1	1	1	1	1	1	1	1	1	15
COG4658	C	Predicted NADH:ubiquinone oxidoreductase subunit RnfD	2	2	2	2	2	2	2	2	2	2	2	2	2	2	2	30
COG4659	C	Predicted NADH:ubiquinone oxidoreductase subunit RnfG	1	1	1	1	1	1	1	1	1	1	1	1	1	1	1	15
COG4660	C	Predicted NADH:ubiquinone oxidoreductase subunit RnfE	1	1	1	1	1	1	1	1	1	1	1	1	1	1	1	15
COG4987	C	ABC-type transport system involved in cytochrome bd biosynthesis fused ATPase and permease components	1	1	1	1	1	1	1	0	0	1	0	1	0	0	0	9
COG5016	C	Pyruvate/oxaloacetate carboxyltransferase	1	1	1	1	1	1	1	1	1	1	1	1	1	1	1	15
COG0037	D	Predicted ATPase of the PP-loop superfamily implicated in cell cycle control	2	2	2	2	2	2	2	2	2	2	2	2	1	2	2	29
COG0206	D	Cell division GTPase	1	0	1	0	0	0	0	1	1	1	1	1	1	1	1	10
COG0239	D	Integral membrane protein possibly involved in chromosome condensation	1	1	1	1	1	1	1	1	1	1	1	1	1	1	1	15
COG0424	D	Nucleotide-binding protein implicated in inhibition of septum formation	1	1	1	1	1	1	1	1	1	1	1	1	1	1	1	15
COG0445	D	NAD/FAD-utilizing enzyme apparently involved in cell division	1	1	1	1	1	1	1	1	1	1	1	1	1	1	1	15
COG0455	D	ATPases involved in chromosome partitioning	1	1	1	1	1	1	1	1	1	1	1	1	1	1	1	15
COG0489	D	ATPases involved in chromosome partitioning	1	1	1	1	1	1	1	1	1	1	1	1	1	1	1	15
COG0772	D	Bacterial cell division membrane protein	2	2	2	2	2	2	2	2	2	2	2	2	2	2	2	30
COG0849	D	Actin-like ATPase involved in cell division	2	2	2	2	2	2	2	2	2	2	2	2	1	2	2	29
COG0850	D	Septum formation inhibitor	1	1	1	1	1	1	1	1	1	1	1	1	1	1	1	15
COG1077	D	Actin-like ATPase involved in cell morphogenesis	2	2	2	2	2	2	2	2	2	2	2	2	2	2	2	30
COG1192	D	ATPases involved in chromosome partitioning	1	0	1	0	0	0	0	0	0	0	0	0	0	0	0	2
COG1196	D	Chromosome segregation ATPases	1	1	1	1	1	1	1	1	1	1	1	1	0	1	1	14
COG2161	D	Antitoxin of toxin-antitoxin stability system	1	1	1	1	1	1	1	1	1	1	1	1	1	1	1	15
COG2894	D	Septum formation inhibitor-activating ATPase	1	1	1	1	1	1	1	1	1	1	1	1	1	1	1	15
COG0006	E	Xaa-Pro aminopeptidase	1	1	1	1	1	1	1	1	1	1	1	1	1	1	1	15
COG0019	E	Diaminopimelate decarboxylase	2	2	2	2	2	2	2	2	2	2	2	2	2	2	2	30
COG0031	E	Cysteine synthase	2	2	2	2	2	2	2	2	2	2	2	2	2	2	2	30
COG0075	E	Serine-pyruvate aminotransferase/archaeal aspartate aminotransferase	2	2	2	2	2	2	2	1	1	1	1	1	2	2	2	25
COG0078	E	Ornithine carbamoyltransferase	2	2	2	2	2	2	2	2	2	2	2	2	2	2	2	30
COG0079	E	Histidinol-phosphate/aromatic aminotransferase and cobyric acid decarboxylase	1	1	1	1	1	1	1	1	1	1	1	1	1	1	1	15
COG0111	E	Phosphoglycerate dehydrogenase and related dehydrogenases	1	1	1	1	1	1	1	1	1	1	1	1	1	1	1	15
COG0112	E	Glycine/serine hydroxymethyltransferase	1	1	1	1	1	1	1	1	1	1	1	1	1	1	1	15
COG0115	E	Branched-chain amino acid aminotransferase/4-amino-4-deoxychorismate lyase	1	1	1	1	1	1	1	1	1	1	1	1	1	1	1	15
COG0136	E	Aspartate-semialdehyde dehydrogenase	1	1	1	1	1	1	1	1	1	1	1	1	1	1	1	15
COG0174	E	Glutamine synthetase	2	2	2	2	2	2	2	2	2	2	2	2	1	2	2	29
COG0252	E	L-asparaginase/archaeal Glu-tRNAGln amidotransferase subunit D	1	1	1	1	1	1	1	1	1	1	1	1	1	1	1	15
COG0253	E	Diaminopimelate epimerase	1	1	1	1	1	1	1	1	1	1	1	1	1	1	1	15
COG0289	E	Dihydrodipicolinate reductase	1	1	1	1	1	1	1	1	1	1	1	1	1	1	1	15
COG0329	E	Dihydrodipicolinate synthase/N-acetylneuraminate lyase	1	1	1	1	1	1	1	1	1	1	1	1	1	1	1	15
COG0334	E	Glutamate dehydrogenase/leucine dehydrogenase	2	2	2	2	2	2	2	1	1	1	1	1	1	1	1	22
COG0346	E	Lactoylglutathione lyase and related lyases	1	1	1	1	1	1	1	1	1	1	1	1	1	1	1	15
COG0367	E	Asparagine synthase (glutamine-hydrolyzing)	1	1	1	1	1	1	1	0	0	0	0	0	0	1	0	8
COG0403	E	Glycine cleavage system protein P (pyridoxal-binding) N-terminal domain	1	1	1	1	1	1	1	1	1	1	1	1	1	1	1	15
COG0404	E	Glycine cleavage system T protein (aminomethyltransferase)	1	1	1	1	1	1	1	1	1	1	1	1	1	1	1	15
COG0421	E	Spermidine synthase	1	1	1	1	1	1	1	1	1	1	1	1	1	1	1	15
COG0436	E	Aspartate/tyrosine/aromatic aminotransferase	2	2	2	2	2	2	2	2	2	2	2	2	2	2	2	30
COG0444	E	ABC-type dipeptide/oligopeptide/nickel transport system ATPase component	5	5	5	5	5	5	5	5	5	5	5	5	4	5	5	74
COG0462	E	Phosphoribosylpyrophosphate synthetase	1	1	1	1	1	1	1	1	1	1	1	1	1	1	1	15
COG0477	E	Permeases of the major facilitator superfamily	3	3	3	3	3	3	3	3	3	3	3	3	3	2	2	43
COG0493	E	NADPH-dependent glutamate synthase beta chain and related oxidoreductases	1	1	1	1	1	1	1	1	1	1	1	1	2	0	1	15
COG0498	E	Threonine synthase	1	1	1	1	1	1	1	1	1	1	1	1	1	1	1	15
COG0509	E	Glycine cleavage system H protein (lipoate-binding)	1	1	1	1	1	1	1	1	1	1	1	1	2	2	1	17
COG0520	E	Selenocysteine lyase	1	1	1	1	1	1	1	1	1	1	1	1	1	1	1	15
COG0527	E	Aspartokinases	2	2	2	2	2	2	2	1	1	1	1	1	2	2	2	25
COG0549	E	Carbamate kinase	1	1	1	1	1	1	1	1	1	1	1	1	1	1	1	15
COG0601	E	ABC-type dipeptide/oligopeptide/nickel transport systems permease components	4	4	4	4	4	4	4	4	4	4	4	4	5	6	5	64
COG0624	E	Acetylornithine deacetylase/Succinyl-diaminopimelate desuccinylase and related deacylases	3	3	3	3	3	3	3	3	3	3	3	3	4	3	3	46
COG0685	E	5,10-methylenetetrahydrofolate reductase	1	1	1	1	1	1	1	0	0	0	0	0	1	1	1	10
COG0687	E	Spermidine/putrescine-binding periplasmic protein	1	1	1	1	1	1	1	1	1	1	1	1	1	1	1	15
COG0697	E	Permeases of the drug/metabolite transporter (DMT) superfamily	2	2	2	2	2	2	2	3	3	3	3	3	2	4	2	37
COG0747	E	ABC-type dipeptide transport system periplasmic component	4	4	4	4	4	4	4	4	4	4	4	4	4	5	4	61
COG0765	E	ABC-type amino acid transport system permease component	1	1	1	1	1	1	1	1	1	1	1	1	0	0	0	12
COG0834	E	ABC-type amino acid transport/signal transduction systems periplasmic component/domain	2	2	2	2	2	2	2	2	2	2	2	2	1	1	1	27
COG1003	E	Glycine cleavage system protein P (pyridoxal-binding) C-terminal domain	1	1	1	1	1	1	1	1	1	1	1	1	1	1	1	15
COG1027	E	Aspartate ammonia-lyase	1	1	1	1	1	1	1	1	1	1	1	1	1	1	1	15
COG1045	E	Serine acetyltransferase	1	1	1	1	1	1	1	1	1	1	1	1	1	1	1	15
COG1063	E	Threonine dehydrogenase and related Zn-dependent dehydrogenases	1	1	1	1	1	1	1	1	1	1	1	1	1	1	1	15
COG1126	E	ABC-type polar amino acid transport system ATPase component	1	1	1	1	1	1	1	1	1	1	1	1	0	0	0	12
COG1164	E	Oligoendopeptidase F	1	1	1	1	1	1	1	1	1	1	1	1	2	2	2	18
COG1167	E	Transcriptional regulators containing a DNA-binding HTH domain and an aminotransferase domain (MocR family) and their eukaryotic orthologs	1	1	1	1	1	1	1	1	1	1	1	1	1	1	1	15
COG1168	E	Bifunctional PLP-dependent enzyme with beta-cystathionase and maltose regulon repressor activities	1	1	1	1	1	1	1	1	1	1	1	1	1	1	1	15
COG1173	E	ABC-type dipeptide/oligopeptide/nickel transport systems permease components	4	4	4	4	4	4	4	4	4	4	4	4	5	6	5	64
COG1176	E	ABC-type spermidine/putrescine transport system permease component I	1	1	1	1	1	1	1	1	1	1	1	1	1	1	1	15
COG1177	E	ABC-type spermidine/putrescine transport system permease component II	1	1	1	1	1	1	1	1	1	1	1	1	1	1	1	15
COG1305	E	Transglutaminase-like enzymes putative cysteine proteases	0	0	0	0	0	0	0	1	1	1	1	1	1	0	1	7
COG1362	E	Aspartyl aminopeptidase	1	1	1	1	1	1	1	1	1	1	1	1	1	1	1	15
COG1387	E	Histidinol phosphatase and related hydrolases of the PHP family	1	1	1	1	1	1	1	1	1	1	1	1	1	1	1	15
COG1410	E	Methionine synthase I cobalamin-binding domain	1	1	1	1	1	1	1	1	1	1	1	1	0	1	1	14
COG1506	E	Dipeptidyl aminopeptidases/acylaminoacyl-peptidases	1	1	1	1	1	1	1	0	0	0	0	0	0	1	1	9
COG1509	E	Lysine 2,3-aminomutase	2	2	2	2	2	2	2	2	2	2	2	2	2	2	2	30
COG1586	E	S-adenosylmethionine decarboxylase	1	1	1	1	1	1	1	1	1	1	1	1	1	1	1	15
COG1703	E	Putative periplasmic protein kinase ArgK and related GTPases of G3E family	1	1	1	1	1	1	1	1	1	1	1	1	1	1	1	15
COG1760	E	L-serine deaminase	2	2	2	2	2	2	2	2	2	2	2	2	2	2	2	30
COG2008	E	Threonine aldolase	0	0	0	0	0	0	0	1	1	1	1	1	1	1	1	8
COG2171	E	Tetrahydrodipicolinate N-succinyltransferase	1	1	1	1	1	1	1	1	1	1	1	1	1	1	1	15
COG2235	E	Arginine deiminase	0	0	0	0	0	0	0	0	0	0	0	0	0	1	1	2
COG2309	E	Leucyl aminopeptidase (aminopeptidase T)	1	1	1	1	1	1	1	1	1	1	1	1	1	1	1	15
COG2317	E	Zn-dependent carboxypeptidase	1	1	1	1	1	1	1	1	1	1	1	1	1	1	1	15
COG2362	E	D-aminopeptidase	1	1	1	1	1	1	1	1	1	1	1	1	1	1	1	15
COG2957	E	Peptidylarginine deiminase and related enzymes	0	0	0	0	0	0	0	0	0	0	0	0	0	1	0	1
COG2986	E	Histidine ammonia-lyase	1	1	1	1	1	1	1	1	1	1	1	1	1	1	1	15
COG2987	E	Urocanate hydratase	1	1	1	1	1	1	1	1	1	1	1	1	1	1	1	15
COG3404	E	Methenyl tetrahydrofolate cyclohydrolase	1	1	1	1	1	1	1	1	1	1	1	1	1	1	1	15
COG3457	E	Predicted amino acid racemase	1	1	1	1	1	1	1	1	1	1	1	1	1	1	1	15
COG3643	E	Glutamate formiminotransferase	1	1	1	1	1	1	1	1	1	1	1	1	1	1	1	15
COG3842	E	ABC-type spermidine/putrescine transport systems ATPase components	1	1	1	1	1	1	1	1	1	1	1	1	1	1	1	15
COG4608	E	ABC-type oligopeptide transport system ATPase component	3	3	3	3	3	3	3	3	3	3	3	3	3	3	3	45
COG4992	E	Ornithine/acetylornithine aminotransferase	1	1	1	1	1	1	1	1	1	1	1	1	1	1	1	15
COG0005	F	Purine nucleoside phosphorylase	2	2	2	2	2	2	2	2	2	2	2	2	1	2	2	29
COG0015	F	Adenylosuccinate lyase	1	1	1	1	1	1	1	1	1	1	1	1	1	1	1	15
COG0034	F	Glutamine phosphoribosylpyrophosphate amidotransferase	1	1	1	1	1	1	1	1	1	1	1	1	1	1	1	15
COG0035	F	Uracil phosphoribosyltransferase	1	1	1	1	1	1	1	1	1	1	1	1	2	1	1	16
COG0041	F	Phosphoribosylcarboxyaminoimidazole (NCAIR) mutase	1	1	1	1	1	1	1	1	1	1	1	1	1	1	1	15
COG0044	F	Dihydroorotase and related cyclic amidohydrolases	2	2	2	2	2	2	2	2	2	2	2	2	2	2	2	30
COG0046	F	Phosphoribosylformylglycinamidine (FGAM) synthase synthetase domain	1	1	1	1	1	1	1	1	1	1	1	1	0	1	1	14
COG0047	F	Phosphoribosylformylglycinamidine (FGAM) synthase glutamine amidotransferase domain	1	1	1	1	1	1	1	1	1	1	1	1	1	1	1	15
COG0104	F	Adenylosuccinate synthase	1	1	1	1	1	1	1	1	1	1	1	1	0	1	1	14
COG0105	F	Nucleoside diphosphate kinase	1	1	1	1	1	1	1	1	1	1	1	1	1	1	1	15
COG0125	F	Thymidylate kinase	1	1	1	1	1	1	1	1	1	1	1	1	1	1	1	15
COG0127	F	Xanthosine triphosphate pyrophosphatase	1	1	1	1	1	1	1	1	1	1	1	1	1	1	1	15
COG0138	F	AICAR transformylase/IMP cyclohydrolase PurH (only IMP cyclohydrolase domain in Aful)	2	2	2	2	2	2	2	1	2	2	2	2	2	2	2	29
COG0150	F	Phosphoribosylaminoimidazole (AIR) synthetase	1	1	1	1	1	1	1	1	1	1	1	1	1	1	1	15
COG0151	F	Phosphoribosylamine-glycine ligase	1	1	1	1	1	1	1	1	1	1	1	1	1	1	1	15
COG0152	F	Phosphoribosylaminoimidazolesuccinocarboxamide (SAICAR) synthase	1	1	1	1	1	1	1	1	1	1	1	1	1	1	1	15
COG0167	F	Dihydroorotate dehydrogenase	2	2	2	2	2	2	2	2	2	2	2	2	1	2	2	29
COG0194	F	Guanylate kinase	1	1	1	1	1	1	1	1	1	1	1	1	1	1	1	15
COG0209	F	Ribonucleotide reductase alpha subunit	1	1	1	1	1	1	1	1	1	1	1	1	1	1	1	15
COG0213	F	Thymidine phosphorylase	1	1	1	1	1	1	1	1	1	1	1	1	1	1	1	15
COG0274	F	Deoxyribose-phosphate aldolase	1	1	1	1	1	1	1	1	1	1	1	1	1	1	1	15
COG0283	F	Cytidylate kinase	1	1	1	1	1	1	1	1	1	1	1	1	1	1	1	15
COG0284	F	Orotidine-5'-phosphate decarboxylase	1	1	1	1	1	1	1	1	1	1	1	1	1	1	1	15
COG0295	F	Cytidine deaminase	1	1	1	1	1	1	1	1	1	1	1	1	1	1	1	15
COG0299	F	Folate-dependent phosphoribosylglycinamide formyltransferase PurN	2	2	2	2	2	2	2	1	1	1	1	1	1	1	1	22
COG0402	F	Cytosine deaminase and related metal-dependent hydrolases	3	3	3	3	3	3	3	3	3	3	3	3	3	3	3	45
COG0461	F	Orotate phosphoribosyltransferase	1	1	1	1	1	1	1	1	1	1	1	1	1	1	1	15
COG0462	F	Phosphoribosylpyrophosphate synthetase	1	1	1	1	1	1	1	1	1	1	1	1	1	1	1	15
COG0503	F	Adenine/guanine phosphoribosyltransferases and related PRPP-binding proteins	1	1	1	1	1	1	1	1	1	1	1	1	1	1	1	15
COG0504	F	CTP synthase (UTP-ammonia lyase)	1	1	1	1	1	1	1	1	1	1	1	1	1	1	1	15
COG0519	F	GMP synthase PP-ATPase domain/subunit	1	1	1	1	1	1	1	1	1	1	1	1	1	1	1	15
COG0528	F	Uridylate kinase	1	1	1	1	1	1	1	1	1	1	1	1	1	1	1	15
COG0537	F	Diadenosine tetraphosphate (Ap4A) hydrolase and other HIT family hydrolases	1	1	1	1	1	1	1	1	1	1	1	1	1	1	1	15
COG0563	F	Adenylate kinase and related kinases	1	1	1	1	1	1	1	1	1	1	1	1	1	1	1	15
COG0572	F	Uridine kinase	2	2	2	2	2	2	2	3	2	2	2	2	1	2	2	30
COG0634	F	Hypoxanthine-guanine phosphoribosyltransferase	1	1	1	1	1	1	1	1	1	1	1	1	1	1	1	15
COG0737	F	5'-nucleotidase/2',3'-cyclic phosphodiesterase and related esterases	2	2	2	2	2	2	2	2	2	2	2	2	2	2	2	30
COG0775	F	Nucleoside phosphorylase	1	1	1	1	1	1	1	1	1	1	1	1	1	1	1	15
COG1001	F	Adenine deaminase	1	1	1	1	1	1	1	1	1	1	1	1	1	1	1	15
COG1328	F	Oxygen-sensitive ribonucleoside-triphosphate reductase	1	1	1	1	1	1	1	1	1	1	1	1	1	1	1	15
COG1351	F	Predicted alternative thymidylate synthase	1	1	1	1	1	1	1	1	1	1	1	1	1	1	1	15
COG1435	F	Thymidine kinase	1	1	1	1	1	1	1	1	1	1	1	1	1	1	1	15
COG1781	F	Aspartate carbamoyltransferase regulatory subunit	1	1	1	1	1	1	1	1	1	1	1	1	1	1	1	15
COG1828	F	Phosphoribosylformylglycinamidine (FGAM) synthase PurS component	1	1	1	1	1	1	1	1	1	1	1	1	1	1	1	15
COG2065	F	Pyrimidine operon attenuation protein/uracil phosphoribosyltransferase	1	1	1	1	1	1	1	1	1	1	1	1	1	1	1	15
COG2131	F	Deoxycytidylate deaminase	1	1	1	1	1	1	1	1	1	1	1	1	1	1	1	15
COG2233	F	Xanthine/uracil permeases	1	1	1	1	1	1	1	1	1	1	1	1	0	1	1	14
COG2759	F	Formyltetrahydrofolate synthetase	1	1	1	1	1	1	1	1	1	1	1	1	1	1	1	15
COG0021	G	Transketolase	1	1	1	1	1	1	1	1	1	1	1	1	1	1	1	15
COG0036	G	Pentose-5-phosphate-3-epimerase	1	1	1	1	1	1	1	1	1	1	1	1	0	1	1	14
COG0057	G	Glyceraldehyde-3-phosphate dehydrogenase/erythrose-4-phosphate dehydrogenase	1	1	1	1	1	1	1	1	1	1	1	1	1	1	1	15
COG0058	G	Glucan phosphorylase	1	1	1	1	1	1	1	1	1	1	1	1	0	1	1	14
COG0061	G	Predicted sugar kinase	1	1	1	1	1	1	1	1	1	1	1	1	1	1	1	15
COG0063	G	Predicted sugar kinase	1	1	1	1	1	1	1	1	1	1	1	1	1	1	1	15
COG0126	G	3-phosphoglycerate kinase	1	1	1	1	1	1	1	0	0	1	1	1	1	1	1	13
COG0148	G	Enolase	1	1	1	1	1	1	1	1	1	1	1	1	1	1	1	15
COG0149	G	Triosephosphate isomerase	1	1	1	1	1	1	1	1	1	1	1	1	1	1	1	15
COG0153	G	Galactokinase	1	1	1	1	1	1	1	0	0	0	0	0	1	1	1	10
COG0166	G	Glucose-6-phosphate isomerase	1	1	1	1	1	1	1	1	1	1	1	1	1	1	1	15
COG0176	G	Transaldolase	1	1	1	1	1	1	1	1	1	1	1	1	1	1	1	15
COG0191	G	Fructose/tagatose bisphosphate aldolase	1	1	1	1	1	1	1	1	1	1	1	1	1	1	1	15
COG0205	G	6-phosphofructokinase	3	3	3	3	3	3	3	3	3	3	3	3	1	3	3	43
COG0235	G	Ribulose-5-phosphate 4-epimerase and related epimerases and aldolases	1	1	1	1	1	1	1	1	1	1	1	1	1	1	1	15
COG0279	G	Phosphoheptose isomerase	0	0	0	0	0	0	0	0	0	0	0	1	0	0	0	1
COG0297	G	Glycogen synthase	1	1	1	1	1	1	1	1	1	1	1	1	1	1	1	15
COG0366	G	Glycosidases	4	4	4	4	4	4	4	5	5	5	5	5	4	4	4	65
COG0383	G	Alpha-mannosidase	1	1	1	1	1	1	1	0	0	0	0	0	1	1	1	10
COG0395	G	ABC-type sugar transport system permease component	9	8	8	8	8	8	8	6	6	6	6	6	12	12	11	122
COG0448	G	ADP-glucose pyrophosphorylase	2	2	2	2	2	2	2	2	2	2	2	2	2	2	2	30
COG0451	G	Nucleoside-diphosphate-sugar epimerases	1	1	1	1	1	1	1	2	2	3	3	1	3	2	1	24
COG0469	G	Pyruvate kinase	1	1	1	1	1	1	1	1	1	1	1	1	1	1	1	15
COG0477	G	Permeases of the major facilitator superfamily	3	3	3	3	3	3	3	3	3	3	3	3	3	2	2	43
COG0483	G	Archaeal fructose-1,6-bisphosphatase and related enzymes of inositol monophosphatase family	1	1	1	1	1	1	1	1	1	1	1	1	1	1	1	15
COG0524	G	Sugar kinases ribokinase family	2	1	2	1	1	1	1	3	3	3	3	3	3	3	3	33
COG0537	G	Diadenosine tetraphosphate (Ap4A) hydrolase and other HIT family hydrolases	1	1	1	1	1	1	1	1	1	1	1	1	1	1	1	15
COG0574	G	Phosphoenolpyruvate synthase/pyruvate phosphate dikinase	1	1	1	1	1	1	1	1	1	1	1	1	1	1	1	15
COG0647	G	Predicted sugar phosphatases of the HAD superfamily	1	1	1	1	1	1	1	1	1	1	1	1	1	1	1	15
COG0662	G	Mannose-6-phosphate isomerase	0	0	0	0	0	0	0	1	1	1	1	1	0	0	0	5
COG0697	G	Permeases of the drug/metabolite transporter (DMT) superfamily	2	2	2	2	2	2	2	3	3	3	3	3	2	4	2	37
COG0698	G	Ribose 5-phosphate isomerase RpiB	1	1	1	1	1	1	1	1	1	1	1	1	1	2	1	16
COG0726	G	Predicted xylanase/chitin deacetylase	1	1	1	1	1	1	1	1	1	1	1	1	1	1	2	16
COG1070	G	Sugar (pentulose and hexulose) kinases	1	1	1	1	1	1	1	1	1	1	1	1	1	1	1	15
COG1082	G	Sugar phosphate isomerases/epimerases	1	1	1	1	1	1	1	0	1	1	1	1	1	1	1	14
COG1086	G	Predicted nucleoside-diphosphate sugar epimerases	1	1	1	1	1	1	1	1	2	1	1	1	2	0	1	16
COG1105	G	Fructose-1-phosphate kinase and related fructose-6-phosphate kinase (PfkB)	2	2	2	2	2	2	2	2	2	2	2	2	2	2	2	30
COG1109	G	Phosphomannomutase	3	3	2	3	3	3	3	3	3	3	3	3	3	3	3	44
COG1129	G	ABC-type sugar transport system ATPase component	0	0	0	0	0	0	0	1	1	1	1	1	1	0	1	7
COG1172	G	Ribose/xylose/arabinose/galactoside ABC-type transport systems permease components	0	0	0	0	0	0	0	1	1	1	1	1	0	0	1	6
COG1175	G	ABC-type sugar transport systems permease components	9	9	9	9	9	9	9	7	7	7	7	7	11	12	11	132
COG1363	G	Cellulase M and related proteins	4	4	4	4	4	4	4	4	4	4	4	4	3	3	4	58
COG1472	G	Beta-glucosidase-related glycosidases	1	1	1	1	1	1	1	1	1	1	1	1	3	2	2	19
COG1482	G	Phosphomannose isomerase	1	1	1	1	1	1	1	1	1	1	1	1	1	1	1	15
COG1486	G	Alpha-galactosidases/6-phospho-beta-glucosidases family 4 of glycosyl hydrolases	1	1	1	1	1	1	1	0	0	0	0	0	0	1	1	9
COG1494	G	Fructose-1,6-bisphosphatase/sedoheptulose 1,7-bisphosphatase and related proteins	1	1	1	1	1	1	1	1	1	1	1	1	1	1	1	15
COG1501	G	Alpha-glucosidases family 31 of glycosyl hydrolases	1	1	1	1	1	1	1	1	1	1	1	1	1	2	1	16
COG1523	G	Type II secretory pathway pullulanase PulA and related glycosidases	2	2	2	2	2	2	2	2	2	2	2	2	1	2	2	29
COG1653	G	ABC-type sugar transport system periplasmic component	7	6	6	6	6	6	6	4	5	5	5	5	9	7	8	91
COG1803	G	Methylglyoxal synthase	1	1	1	1	1	1	1	1	1	1	1	1	2	1	1	16
COG1820	G	N-acetylglucosamine-6-phosphate deacetylase	1	1	1	1	1	1	1	1	1	1	0	1	1	1	1	14
COG1869	G	ABC-type ribose transport system auxiliary component	0	0	0	0	0	0	0	1	1	1	1	1	0	0	1	6
COG1879	G	ABC-type sugar transport system periplasmic component	0	0	0	0	0	0	0	1	1	1	1	1	0	0	1	6
COG1940	G	Transcriptional regulator/sugar kinase	3	3	3	3	3	3	3	2	3	3	3	3	5	4	4	48
COG2017	G	Galactose mutarotase and related enzymes	0	0	0	0	0	0	0	0	0	0	0	0	1	1	1	3
COG2152	G	Predicted glycosylase	2	2	2	2	2	2	2	1	1	1	1	1	2	2	3	26
COG2182	G	Maltose-binding periplasmic proteins/domains	1	1	1	1	1	1	1	1	1	1	1	1	1	1	1	15
COG2211	G	Na+/melibiose symporter and related transporters	0	0	0	0	0	0	0	0	0	0	0	0	1	2	1	4
COG2273	G	Beta-glucanase/Beta-glucan synthetase	0	0	0	0	0	0	0	0	0	0	0	0	1	2	1	4
COG2342	G	Predicted extracellular endo alpha-1,4 polygalactosaminidase or related polysaccharide hydrolase	1	1	1	1	1	1	1	1	1	1	1	1	1	1	1	15
COG2379	G	Putative glycerate kinase	1	1	1	1	1	1	1	1	1	1	1	1	1	1	1	15
COG2407	G	L-fucose isomerase and related proteins	0	0	0	0	0	0	0	0	0	0	0	0	0	1	0	1
COG2723	G	Beta-glucosidase/6-phospho-beta-glucosidase/beta-galactosidase	1	1	1	1	1	1	1	1	1	1	1	1	2	3	2	19
COG2730	G	Endoglucanase	0	0	0	0	0	0	0	0	0	0	0	0	1	1	0	2
COG3250	G	Beta-galactosidase/beta-glucuronidase	0	0	0	0	0	0	0	0	0	0	0	0	1	0	1	2
COG3345	G	Alpha-galactosidase	1	1	1	1	1	1	1	1	1	1	1	1	1	1	1	15
COG3635	G	Predicted phosphoglycerate mutase AP superfamily	1	1	1	1	1	1	1	1	1	1	1	1	1	1	1	15
COG3833	G	ABC-type maltose transport systems permease component	1	1	1	1	1	1	1	1	1	1	1	1	1	1	1	15
COG3839	G	ABC-type sugar transport systems ATPase components	3	3	3	3	3	3	3	2	2	2	2	2	3	2	2	38
COG3958	G	Transketolase C-terminal subunit	0	0	0	0	0	0	0	0	0	0	0	0	0	1	0	1
COG3959	G	Transketolase N-terminal subunit	0	0	0	0	0	0	0	0	0	0	0	0	0	1	0	1
COG4213	G	ABC-type xylose transport system periplasmic component	0	0	0	0	0	0	0	0	0	0	0	0	1	0	0	1
COG4214	G	ABC-type xylose transport system permease component	0	0	0	0	0	0	0	0	0	0	0	0	1	0	0	1
COG4724	G	Endo-beta-N-acetylglucosaminidase D	1	1	1	1	1	1	1	0	0	0	0	0	1	1	1	10
COG4945	G	Membrane-anchored protein predicted to be involved in regulation of amylopullulanase	1	1	1	1	1	1	1	0	0	0	0	0	0	0	0	7
COG0001	H	Glutamate-1-semialdehyde aminotransferase	1	1	1	1	1	1	1	0	0	0	0	0	1	1	1	10
COG0054	H	Riboflavin synthase beta-chain	1	1	1	1	1	1	1	1	1	1	1	1	1	1	1	15
COG0095	H	Lipoate-protein ligase A	1	1	1	1	1	1	1	1	1	1	1	1	1	1	1	15
COG0111	H	Phosphoglycerate dehydrogenase and related dehydrogenases	1	1	1	1	1	1	1	1	1	1	1	1	1	1	1	15
COG0113	H	Delta-aminolevulinic acid dehydratase	1	1	1	1	1	1	1	0	0	0	0	0	1	1	1	10
COG0115	H	Branched-chain amino acid aminotransferase/4-amino-4-deoxychorismate lyase	1	1	1	1	1	1	1	1	1	1	1	1	1	1	1	15
COG0142	H	Geranylgeranyl pyrophosphate synthase	1	1	1	1	1	1	1	1	1	1	1	1	1	1	1	15
COG0156	H	7-keto-8-aminopelargonate synthetase and related enzymes	1	1	1	1	1	1	1	1	1	1	1	1	1	1	1	15
COG0157	H	Nicotinate-nucleotide pyrophosphorylase	1	1	1	1	1	1	1	1	1	1	1	1	1	1	1	15
COG0171	H	NAD synthase	1	1	1	1	1	1	1	1	1	1	1	1	1	1	1	15
COG0181	H	Porphobilinogen deaminase	1	1	1	1	1	1	1	0	0	0	0	0	0	1	1	9
COG0190	H	5,10-methylene-tetrahydrofolate dehydrogenase/Methenyl tetrahydrofolate cyclohydrolase	1	1	1	1	1	1	1	1	1	1	1	1	1	1	1	15
COG0192	H	S-adenosylmethionine synthetase	1	1	1	1	1	1	1	1	1	1	1	1	1	1	1	15
COG0196	H	FAD synthase	1	1	1	1	1	1	1	1	1	1	1	1	1	1	1	15
COG0214	H	Pyridoxine biosynthesis enzyme	1	1	1	1	1	1	1	1	1	1	1	1	1	1	1	15
COG0237	H	Dephospho-CoA kinase	1	1	1	1	1	1	1	1	1	1	1	1	1	1	1	15
COG0262	H	Dihydrofolate reductase	1	1	1	1	1	1	1	1	1	1	1	1	1	1	1	15
COG0285	H	Folylpolyglutamate synthase	1	1	1	1	1	1	1	1	1	1	1	1	1	1	1	15
COG0294	H	Dihydropteroate synthase and related enzymes	1	1	0	1	1	1	1	1	1	1	1	1	1	1	1	14
COG0301	H	Thiamine biosynthesis ATP pyrophosphatase	1	1	1	1	1	1	1	1	1	1	1	1	0	1	1	14
COG0307	H	Riboflavin synthase alpha chain	1	1	1	1	1	1	1	1	1	1	1	1	1	1	1	15
COG0311	H	Predicted glutamine amidotransferase involved in pyridoxine biosynthesis	1	1	1	1	1	1	1	1	1	1	1	1	1	1	1	15
COG0340	H	Biotin-(acetyl-CoA carboxylase) ligase	1	1	1	1	1	1	1	1	1	1	1	1	1	1	1	15
COG0373	H	Glutamyl-tRNA reductase	1	1	1	1	1	1	1	0	0	0	0	0	1	1	1	10
COG0379	H	Quinolinate synthase	1	1	1	1	1	1	1	1	1	1	1	1	1	1	1	15
COG0413	H	Ketopantoate hydroxymethyltransferase	1	1	1	1	1	1	1	1	1	1	1	1	1	1	1	15
COG0414	H	Panthothenate synthetase	1	1	1	1	1	1	1	1	1	1	1	1	1	1	1	15
COG0422	H	Thiamine biosynthesis protein ThiC	1	1	1	1	1	1	1	1	1	1	1	1	0	1	1	14
COG0452	H	Phosphopantothenoylcysteine synthetase/decarboxylase	1	1	1	1	1	1	1	1	1	1	1	1	1	1	1	15
COG0476	H	Dinucleotide-utilizing enzymes involved in molybdopterin and thiamine biosynthesis family 2	0	0	0	0	0	0	0	0	0	0	1	0	1	0	1	3
COG0499	H	S-adenosylhomocysteine hydrolase	1	1	1	1	1	1	1	1	1	1	1	1	1	1	1	15
COG0502	H	Biotin synthase and related enzymes	1	1	1	1	1	1	1	1	1	1	1	1	1	1	1	15
COG0543	H	2-polyprenylphenol hydroxylase and related flavodoxin oxidoreductases	2	2	2	2	2	2	2	2	2	2	2	2	2	2	2	30
COG0635	H	Coproporphyrinogen III oxidase and related Fe-S oxidoreductases	1	1	1	1	1	1	1	1	1	1	1	1	1	1	1	15
COG0669	H	Phosphopantetheine adenylyltransferase	1	1	1	1	1	1	1	1	1	1	1	1	0	1	2	15
COG0720	H	6-pyruvoyl-tetrahydropterin synthase	1	1	1	1	1	1	1	1	1	1	1	1	1	1	1	15
COG0801	H	7,8-dihydro-6-hydroxymethylpterin-pyrophosphokinase	1	1	1	1	1	1	1	1	1	1	1	1	1	1	1	15
COG0807	H	GTP cyclohydrolase II	1	1	1	1	1	1	1	1	1	1	1	1	1	1	1	15
COG0853	H	Aspartate 1-decarboxylase	1	1	1	1	1	1	1	1	1	1	1	1	1	1	1	15
COG1010	H	Precorrin-3B methylase	1	1	1	1	1	1	1	0	0	0	0	0	1	1	1	10
COG1052	H	Lactate dehydrogenase and related dehydrogenases	2	2	2	2	2	2	2	2	2	2	2	2	2	2	2	30
COG1057	H	Nicotinic acid mononucleotide adenylyltransferase	1	1	1	1	1	1	1	1	1	1	1	1	1	1	1	15
COG1060	H	Thiamine biosynthesis enzyme ThiH and related uncharacterized enzymes	1	1	1	1	1	1	1	1	1	1	1	1	1	1	1	15
COG1120	H	ABC-type cobalamin/Fe3+-siderophores transport systems ATPase components	1	1	1	1	1	1	1	1	1	1	1	1	1	1	1	15
COG1154	H	Deoxyxylulose-5-phosphate synthase	1	1	1	1	1	1	1	1	1	1	1	1	1	1	1	15
COG1270	H	Cobalamin biosynthesis protein CobD/CbiB	1	1	1	1	1	1	1	1	1	1	1	1	1	1	1	15
COG1477	H	Membrane-associated lipoprotein involved in thiamine biosynthesis	1	1	1	1	1	1	1	1	1	1	1	1	1	1	1	15
COG1488	H	Nicotinic acid phosphoribosyltransferase	1	1	1	1	1	1	1	1	1	1	1	1	1	1	1	15
COG1492	H	Cobyric acid synthase	1	1	1	1	1	1	1	1	1	1	1	1	1	1	1	15
COG1564	H	Thiamine pyrophosphokinase	1	1	1	1	1	1	1	1	1	1	1	1	1	1	1	15
COG1587	H	Uroporphyrinogen-III synthase	1	1	1	1	1	1	1	0	0	0	0	0	1	1	1	10
COG1635	H	Flavoprotein involved in thiazole biosynthesis	1	1	1	1	1	1	1	1	1	1	1	1	1	1	1	15
COG1648	H	Siroheme synthase (precorrin-2 oxidase/ferrochelatase domain)	1	1	1	1	1	1	1	0	0	0	0	0	1	1	1	10
COG1713	H	Predicted HD superfamily hydrolase involved in NAD metabolism	1	1	1	1	1	1	1	1	1	1	1	1	1	1	1	15
COG1903	H	Cobalamin biosynthesis protein CbiD	1	1	1	1	1	1	1	0	0	0	0	0	0	1	1	9
COG1985	H	Pyrimidine reductase riboflavin biosynthesis	1	1	1	1	1	1	1	1	1	1	1	1	0	1	1	14
COG2038	H	NaMN:DMB phosphoribosyltransferase	2	2	2	0	0	0	0	1	1	1	1	1	2	2	2	17
COG2045	H	Phosphosulfolactate phosphohydrolase and related enzymes	1	1	1	1	1	1	1	1	1	1	1	1	1	1	1	15
COG2073	H	Cobalamin biosynthesis protein CbiG	1	1	1	1	1	1	1	0	0	0	0	0	1	1	1	10
COG2082	H	Precorrin isomerase	1	1	1	1	1	1	1	0	0	0	0	0	1	1	1	10
COG2087	H	Adenosyl cobinamide kinase/adenosyl cobinamide phosphate guanylyltransferase	1	1	1	1	1	1	1	1	1	1	1	1	0	1	1	14
COG2099	H	Precorrin-6x reductase	1	1	1	1	1	1	1	0	0	0	0	0	1	1	1	10
COG2109	H	ATP:corrinoid adenosyltransferase	1	1	1	1	1	1	1	1	1	1	1	1	1	1	1	15
COG2226	H	Methylase involved in ubiquinone/menaquinone biosynthesis	1	1	1	1	1	1	1	0	0	0	0	0	1	1	1	10
COG2241	H	Precorrin-6B methylase 1	1	1	1	1	1	1	1	0	0	0	0	0	1	1	1	10
COG2242	H	Precorrin-6B methylase 2	1	1	1	1	1	1	1	0	0	0	0	0	1	1	1	10
COG2243	H	Precorrin-2 methylase	1	1	1	1	1	1	1	0	0	0	0	0	1	1	1	10
COG2875	H	Precorrin-4 methylase	1	1	1	1	1	1	1	0	0	0	0	0	1	1	1	10
COG4143	H	ABC-type thiamine transport system periplasmic component	1	1	1	1	1	1	1	1	1	1	1	1	1	1	1	15
COG0020	I	Undecaprenyl pyrophosphate synthase	1	1	1	1	1	1	1	1	1	1	1	1	1	1	1	15
COG0183	I	Acetyl-CoA acetyltransferase	1	1	1	1	1	1	1	1	1	1	1	1	1	1	1	15
COG0204	I	1-acyl-sn-glycerol-3-phosphate acyltransferase	1	1	1	1	1	1	1	1	1	1	1	1	1	1	1	15
COG0236	I	Acyl carrier protein	2	2	2	2	2	2	2	2	2	2	2	2	1	2	2	29
COG0245	I	2C-methyl-D-erythritol 2,4-cyclodiphosphate synthase	1	1	1	1	1	1	1	1	0	1	1	1	1	1	1	14
COG0304	I	3-oxoacyl-(acyl-carrier-protein) synthase	1	1	1	1	1	1	1	1	1	1	1	1	1	1	1	15
COG0331	I	(acyl-carrier-protein) S-malonyltransferase	1	1	1	1	1	1	1	1	1	1	1	1	1	1	1	15
COG0416	I	Fatty acid/phospholipid biosynthesis enzyme	1	1	1	1	1	1	1	1	1	1	1	1	1	1	1	15
COG0511	I	Biotin carboxyl carrier protein	1	1	1	1	1	1	1	1	1	1	1	1	1	1	1	15
COG0558	I	Phosphatidylglycerophosphate synthase	1	1	1	1	1	1	1	1	1	1	1	1	1	1	1	15
COG0575	I	CDP-diglyceride synthetase	1	1	1	1	1	1	1	1	1	1	1	1	1	1	1	15
COG0615	I	Cytidylyltransferase	1	1	1	1	1	1	1	0	0	0	0	0	0	0	0	7
COG0657	I	Esterase/lipase	1	1	1	1	1	1	1	1	1	1	1	1	1	1	1	15
COG0743	I	1-deoxy-D-xylulose 5-phosphate reductoisomerase	1	1	1	1	1	1	1	1	1	1	1	1	0	1	1	14
COG0761	I	Penicillin tolerance protein	1	1	1	1	1	1	1	0	1	1	1	1	1	1	1	14
COG0764	I	3-hydroxymyristoyl/3-hydroxydecanoyl-(acyl carrier protein) dehydratases	1	1	1	1	1	1	1	1	1	1	1	1	1	1	1	15
COG0821	I	Enzyme involved in the deoxyxylulose pathway of isoprenoid biosynthesis	1	1	1	1	1	1	1	1	1	1	1	1	1	1	1	15
COG1028	I	Dehydrogenases with different specificities (related to short-chain alcohol dehydrogenases)	0	0	0	0	0	0	0	0	0	0	0	0	2	2	2	6
COG1154	I	Deoxyxylulose-5-phosphate synthase	1	1	1	1	1	1	1	1	1	1	1	1	1	1	1	15
COG1211	I	4-diphosphocytidyl-2-methyl-D-erithritol synthase	1	1	1	1	1	1	1	1	1	1	1	1	0	1	1	14
COG1502	I	Phosphatidylserine/phosphatidylglycerophosphate/cardiolipin synthases and related enzymes	1	1	1	1	1	1	1	1	1	1	1	1	0	1	1	14
COG1788	I	Acyl CoA:acetate/3-ketoacid CoA transferase alpha subunit	1	1	1	1	1	1	1	1	1	1	1	1	1	1	1	15
COG1884	I	Methylmalonyl-CoA mutase N-terminal domain/subunit	1	1	1	1	1	1	1	1	1	1	1	1	1	1	1	15
COG1947	I	4-diphosphocytidyl-2C-methyl-D-erythritol 2-phosphate synthase	1	1	1	1	1	1	1	1	1	1	1	1	1	1	1	15
COG1960	I	Acyl-CoA dehydrogenases	1	1	1	1	1	1	1	0	0	0	0	0	1	1	1	10
COG2030	I	Acyl dehydratase	1	1	1	1	1	1	1	1	1	1	1	1	1	1	1	15
COG2057	I	Acyl CoA:acetate/3-ketoacid CoA transferase beta subunit	1	1	1	1	1	1	1	1	1	1	1	1	1	1	1	15
COG2185	I	Methylmalonyl-CoA mutase C-terminal domain/subunit (cobalamin-binding)	1	1	1	1	1	1	1	1	1	1	1	1	1	1	1	15
COG2267	I	Lysophospholipase	1	1	1	1	1	1	1	1	1	1	1	1	1	1	1	15
COG4799	I	Acetyl-CoA carboxylase carboxyltransferase component (subunits alpha and beta)	1	1	1	1	1	1	1	1	1	1	1	1	1	1	1	15
COG0008	J	Glutamyl- and glutaminyl-tRNA synthetases	2	2	2	2	2	2	2	2	2	2	2	2	2	2	2	30
COG0009	J	Putative translation factor (SUA5)	1	1	1	1	1	1	1	1	1	1	1	1	1	1	1	15
COG0012	J	Predicted GTPase probable translation factor	1	1	1	1	1	1	1	1	1	1	1	1	1	1	1	15
COG0013	J	Alanyl-tRNA synthetase	1	1	1	1	1	1	1	1	1	1	1	1	1	1	1	15
COG0016	J	Phenylalanyl-tRNA synthetase alpha subunit	1	1	1	1	1	1	1	1	1	1	1	1	1	1	1	15
COG0017	J	Aspartyl/asparaginyl-tRNA synthetases	1	1	1	1	1	1	1	1	1	1	1	1	2	1	1	16
COG0018	J	Arginyl-tRNA synthetase	1	1	1	1	1	1	1	1	1	1	1	1	1	1	1	15
COG0024	J	Methionine aminopeptidase	1	1	1	1	1	1	1	1	1	1	1	1	1	1	1	15
COG0030	J	Dimethyladenosine transferase (rRNA methylation)	1	1	1	1	1	1	1	1	1	1	1	1	0	1	1	14
COG0042	J	tRNA-dihydrouridine synthase	1	1	1	1	1	1	1	1	1	1	1	1	1	1	1	15
COG0048	J	Ribosomal protein S12	1	1	1	1	1	1	1	1	1	1	1	1	1	1	1	15
COG0049	J	Ribosomal protein S7	1	1	1	1	1	1	1	1	1	1	1	1	1	1	1	15
COG0050	J	GTPases - translation elongation factors	1	1	1	1	1	1	1	1	1	1	1	1	1	1	1	15
COG0051	J	Ribosomal protein S10	1	1	1	1	1	1	1	1	1	1	1	1	1	1	1	15
COG0052	J	Ribosomal protein S2	1	1	1	1	1	1	1	1	1	1	1	1	1	1	1	15
COG0060	J	Isoleucyl-tRNA synthetase	1	1	1	1	1	1	1	1	1	1	1	1	1	1	1	15
COG0064	J	Asp-tRNAAsn/Glu-tRNAGln amidotransferase B subunit (PET112 homolog)	1	1	1	1	1	1	1	1	1	1	1	1	1	1	1	15
COG0080	J	Ribosomal protein L11	1	1	1	1	1	1	1	1	1	1	1	1	1	1	1	15
COG0081	J	Ribosomal protein L1	1	1	1	1	1	1	1	1	1	1	1	1	1	1	1	15
COG0087	J	Ribosomal protein L3	1	1	1	1	1	1	1	1	1	1	1	1	1	1	1	15
COG0088	J	Ribosomal protein L4	1	1	1	1	1	1	1	1	1	1	1	1	1	1	1	15
COG0089	J	Ribosomal protein L23	1	1	1	1	1	1	1	1	1	1	1	1	1	1	1	15
COG0090	J	Ribosomal protein L2	1	1	1	1	1	1	1	1	1	1	1	1	1	1	1	15
COG0091	J	Ribosomal protein L22	1	1	1	1	1	1	1	1	1	1	1	1	1	1	1	15
COG0092	J	Ribosomal protein S3	1	1	1	1	1	1	1	1	1	1	1	1	1	1	1	15
COG0093	J	Ribosomal protein L14	1	1	1	1	1	1	1	1	1	1	1	1	1	1	1	15
COG0094	J	Ribosomal protein L5	1	1	1	1	1	1	1	1	1	1	1	1	1	1	1	15
COG0096	J	Ribosomal protein S8	1	1	1	1	1	1	1	1	1	1	1	1	1	1	1	15
COG0097	J	Ribosomal protein L6P/L9E	1	1	1	1	1	1	1	1	1	1	1	1	1	1	1	15
COG0098	J	Ribosomal protein S5	1	1	1	1	1	1	1	1	1	1	1	1	1	1	1	15
COG0099	J	Ribosomal protein S13	1	1	1	1	1	1	1	1	1	1	1	1	1	1	1	15
COG0100	J	Ribosomal protein S11	1	1	1	1	1	1	1	1	1	1	1	1	1	1	1	15
COG0101	J	Pseudouridylate synthase	1	1	1	1	1	1	1	1	1	1	1	1	1	1	1	15
COG0102	J	Ribosomal protein L13	1	1	1	1	1	1	1	1	1	1	1	1	1	1	1	15
COG0103	J	Ribosomal protein S9	1	1	1	1	1	1	1	1	1	1	1	1	1	1	1	15
COG0124	J	Histidyl-tRNA synthetase	1	1	1	1	1	1	1	1	1	1	1	1	1	1	1	15
COG0130	J	Pseudouridine synthase	1	1	1	1	1	1	1	1	1	1	1	1	1	1	1	15
COG0143	J	Methionyl-tRNA synthetase	1	1	1	1	1	1	1	1	1	1	1	1	1	1	1	15
COG0144	J	tRNA and rRNA cytosine-C5-methylases	1	1	1	1	1	1	1	1	1	1	1	1	1	1	1	15
COG0154	J	Asp-tRNAAsn/Glu-tRNAGln amidotransferase A subunit and related amidases	1	1	1	1	1	1	1	2	2	2	2	2	2	2	2	23
COG0162	J	Tyrosyl-tRNA synthetase	1	1	1	1	1	1	1	1	1	1	1	1	1	1	1	15
COG0172	J	Seryl-tRNA synthetase	1	1	1	1	1	1	1	0	1	1	1	1	0	1	1	13
COG0173	J	Aspartyl-tRNA synthetase	1	1	1	1	1	1	1	1	1	1	1	1	1	1	1	15
COG0180	J	Tryptophanyl-tRNA synthetase	1	1	1	1	1	1	1	1	1	1	1	1	1	1	1	15
COG0182	J	Predicted translation initiation factor 2B subunit eIF-2B alpha/beta/delta family	1	1	1	1	1	1	1	1	1	1	1	1	1	1	1	15
COG0184	J	Ribosomal protein S15P/S13E	1	1	1	1	1	1	1	1	1	1	1	1	1	1	1	15
COG0185	J	Ribosomal protein S19	1	1	1	1	1	1	1	1	1	1	1	1	1	1	1	15
COG0186	J	Ribosomal protein S17	1	1	1	1	1	1	1	1	1	1	1	1	1	1	1	15
COG0193	J	Peptidyl-tRNA hydrolase	1	1	1	1	1	1	1	1	1	1	1	1	1	1	1	15
COG0197	J	Ribosomal protein L16/L10E	1	1	1	1	1	1	1	1	1	1	1	1	1	1	1	15
COG0198	J	Ribosomal protein L24	1	1	1	1	1	1	1	1	1	1	1	1	1	1	1	15
COG0199	J	Ribosomal protein S14	1	1	1	1	1	1	1	1	1	1	1	1	1	1	1	15
COG0200	J	Ribosomal protein L15	1	1	1	1	1	1	1	1	1	1	1	1	1	1	1	15
COG0203	J	Ribosomal protein L17	1	1	1	1	1	1	1	1	1	1	1	1	1	1	1	15
COG0211	J	Ribosomal protein L27	1	1	1	1	1	1	1	1	1	1	1	1	1	1	1	15
COG0215	J	Cysteinyl-tRNA synthetase	1	1	1	1	1	1	1	1	1	1	1	1	1	1	1	15
COG0216	J	Protein chain release factor A	1	1	1	1	1	1	1	1	1	1	1	1	2	1	1	16
COG0222	J	Ribosomal protein L7/L12	1	1	1	1	1	1	1	1	1	1	1	1	1	1	1	15
COG0223	J	Methionyl-tRNA formyltransferase	1	1	1	1	1	1	1	1	1	1	1	1	1	2	1	16
COG0227	J	Ribosomal protein L28	1	1	1	1	1	1	1	1	1	1	1	1	1	1	1	15
COG0228	J	Ribosomal protein S16	1	1	1	1	1	1	1	1	1	1	1	1	1	1	1	15
COG0230	J	Ribosomal protein L34	1	1	1	1	1	1	1	1	1	1	1	1	1	1	1	15
COG0231	J	Translation elongation factor P (EF-P)/translation initiation factor 5A (eIF-5A)	1	1	1	1	1	1	1	1	1	1	1	1	1	1	1	15
COG0233	J	Ribosome recycling factor	1	1	1	1	1	1	1	1	1	1	1	1	1	1	1	15
COG0238	J	Ribosomal protein S18	1	1	1	1	1	1	1	1	1	1	1	1	0	1	1	14
COG0242	J	N-formylmethionyl-tRNA deformylase	1	1	1	1	1	1	1	1	1	1	1	1	1	1	1	15
COG0244	J	Ribosomal protein L10	1	1	1	1	1	1	1	1	1	1	1	1	1	1	1	15
COG0251	J	Putative translation initiation inhibitor yjgF family	1	1	1	1	1	1	1	1	1	1	1	1	2	1	1	16
COG0252	J	L-asparaginase/archaeal Glu-tRNAGln amidotransferase subunit D	1	1	1	1	1	1	1	1	1	1	1	1	1	1	1	15
COG0254	J	Ribosomal protein L31	1	1	1	1	1	1	1	1	1	1	1	1	1	1	1	15
COG0255	J	Ribosomal protein L29	1	1	1	1	1	1	1	1	1	1	1	1	1	1	1	15
COG0256	J	Ribosomal protein L18	1	1	1	1	1	1	1	1	1	1	1	1	1	1	1	15
COG0261	J	Ribosomal protein L21	1	1	1	1	1	1	1	1	1	1	1	1	1	1	1	15
COG0264	J	Translation elongation factor Ts	1	1	1	1	1	1	1	1	1	1	1	1	1	1	1	15
COG0267	J	Ribosomal protein L33	1	1	1	1	1	1	1	1	1	1	1	1	1	1	0	14
COG0268	J	Ribosomal protein S20	1	1	1	1	1	1	1	1	1	1	1	1	1	1	1	15
COG0290	J	Translation initiation factor 3 (IF-3)	1	1	1	1	1	1	1	1	1	1	1	1	1	1	1	15
COG0291	J	Ribosomal protein L35	1	1	1	1	1	1	1	1	1	1	1	1	1	1	1	15
COG0292	J	Ribosomal protein L20	1	1	1	1	1	1	1	1	1	1	1	1	1	1	1	15
COG0324	J	tRNA delta(2)-isopentenylpyrophosphate transferase	1	1	1	1	1	1	1	1	1	1	1	1	1	1	1	15
COG0333	J	Ribosomal protein L32	1	1	1	1	1	1	1	1	1	1	1	1	1	1	1	15
COG0335	J	Ribosomal protein L19	1	1	1	1	1	1	1	1	1	1	1	1	1	1	1	15
COG0336	J	tRNA-(guanine-N1)-methyltransferase	1	1	1	1	1	1	1	1	1	1	1	1	1	1	1	15
COG0343	J	Queuine/archaeosine tRNA-ribosyltransferase	1	1	1	1	1	1	1	1	1	1	1	1	1	1	1	15
COG0359	J	Ribosomal protein L9	1	1	1	1	1	1	1	1	1	1	1	1	0	1	1	14
COG0360	J	Ribosomal protein S6	1	1	1	1	1	1	1	1	1	1	1	1	1	1	1	15
COG0361	J	Translation initiation factor 1 (IF-1)	1	1	1	1	1	1	1	1	1	1	1	1	1	1	1	15
COG0441	J	Threonyl-tRNA synthetase	1	1	1	1	1	1	1	1	1	1	1	1	0	1	1	14
COG0442	J	Prolyl-tRNA synthetase	1	1	1	1	1	1	1	1	1	1	1	1	1	1	1	15
COG0480	J	Translation elongation factors (GTPases)	2	2	2	2	2	2	2	2	2	2	2	2	2	2	2	30
COG0482	J	Predicted tRNA(5-methylaminomethyl-2-thiouridylate) methyltransferase contains the PP-loop ATPase domain	1	1	1	1	1	1	1	1	1	1	1	1	1	1	1	15
COG0495	J	Leucyl-tRNA synthetase	1	1	1	1	1	1	1	1	1	1	1	1	1	1	1	15
COG0513	J	Superfamily II DNA and RNA helicases	1	1	1	1	1	1	1	1	1	1	1	1	1	1	1	15
COG0522	J	Ribosomal protein S4 and related proteins	1	1	1	1	1	1	1	1	1	1	1	1	1	1	1	15
COG0525	J	Valyl-tRNA synthetase	1	1	1	1	1	1	1	1	1	1	1	1	1	1	1	15
COG0532	J	Translation initiation factor 2 (IF-2; GTPase)	1	1	1	1	1	1	1	1	1	1	1	1	1	1	1	15
COG0564	J	Pseudouridylate synthases 23S RNA-specific	2	2	2	2	2	2	2	2	2	2	2	2	1	2	2	29
COG0566	J	rRNA methylases	1	1	1	1	1	1	1	1	1	1	1	1	0	1	1	14
COG0594	J	RNase P protein component	1	1	1	1	1	1	1	1	1	1	1	1	1	1	1	15
COG0621	J	2-methylthioadenine synthetase	3	3	3	3	3	3	3	3	3	3	3	3	3	3	3	45
COG0721	J	Asp-tRNAAsn/Glu-tRNAGln amidotransferase C subunit	1	1	1	1	1	1	1	1	1	1	1	1	1	1	1	15
COG0751	J	Glycyl-tRNA synthetase beta subunit	1	1	1	1	1	1	1	1	1	1	1	1	1	1	1	15
COG0752	J	Glycyl-tRNA synthetase alpha subunit	1	1	1	1	1	1	1	1	1	1	1	1	1	1	1	15
COG0806	J	RimM protein required for 16S rRNA processing	1	1	1	1	1	1	1	1	1	1	1	1	1	1	1	15
COG0809	J	S-adenosylmethionine:tRNA-ribosyltransferase-isomerase (queuine synthetase)	1	1	1	1	1	1	1	1	1	1	1	1	1	1	1	15
COG0858	J	Ribosome-binding factor A	1	1	1	1	1	1	1	1	1	1	1	1	1	1	1	15
COG1098	J	Predicted RNA binding protein (contains ribosomal protein S1 domain)	1	1	1	1	1	1	1	1	1	1	1	1	1	1	1	15
COG1184	J	Translation initiation factor 2B subunit eIF-2B alpha/beta/delta family	1	1	1	1	1	1	1	1	1	1	1	1	1	1	1	15
COG1185	J	Polyribonucleotide nucleotidyltransferase (polynucleotide phosphorylase)	1	1	1	1	1	1	1	1	1	1	1	1	1	1	1	15
COG1186	J	Protein chain release factor B	1	1	1	1	1	1	1	1	1	1	1	1	1	1	1	15
COG1187	J	16S rRNA uridine-516 pseudouridylate synthase and related pseudouridylate synthases	2	2	2	2	2	2	2	2	2	2	2	2	3	2	2	31
COG1188	J	Ribosome-associated heat shock protein implicated in the recycling of the 50S subunit (S4 paralog)	1	1	1	1	1	1	1	1	1	1	1	1	1	1	1	15
COG1189	J	Predicted rRNA methylase	1	1	1	1	1	1	1	1	1	1	1	1	1	1	1	15
COG1190	J	Lysyl-tRNA synthetase (class II)	1	1	1	1	1	1	1	1	1	1	1	1	1	1	1	15
COG1206	J	NAD(FAD)-utilizing enzyme possibly involved in translation	1	1	1	1	1	1	1	1	1	1	1	1	1	1	1	15
COG1208	J	Nucleoside-diphosphate-sugar pyrophosphorylase involved in lipopolysaccharide biosynthesis/translation initiation factor 2B gamma/epsilon subunits (eIF-2Bgamma/eIF-2Bepsilon)	0	0	0	0	0	0	0	0	0	0	1	1	0	0	0	2
COG1358	J	Ribosomal protein HS6-type (S12/L30/L7a)	1	1	1	1	1	1	1	1	1	1	1	1	1	1	1	15
COG1431	J	Uncharacterized protein containing piwi/argonaute domain	0	0	0	0	0	0	0	0	0	0	0	1	0	0	0	1
COG1490	J	D-Tyr-tRNAtyr deacylase	1	1	1	1	1	1	1	1	1	1	1	1	1	1	1	15
COG1514	J	2'-5' RNA ligase	1	1	1	1	1	1	1	1	1	1	1	1	1	1	1	15
COG1530	J	Ribonucleases G and E	1	1	1	1	1	1	1	1	1	1	1	1	0	1	1	14
COG1544	J	Ribosome-associated protein Y (PSrp-1)	1	1	1	1	1	1	1	1	1	1	1	1	1	1	1	15
COG1670	J	Acetyltransferases including N-acetylases of ribosomal proteins	3	2	3	2	2	2	2	3	3	3	4	3	2	2	2	38
COG1825	J	Ribosomal protein L25 (general stress protein Ctc)	1	1	1	1	1	1	1	1	1	1	1	1	1	1	1	15
COG1841	J	Ribosomal protein L30/L7E	1	1	1	1	1	1	1	1	1	1	1	1	1	1	1	15
COG2264	J	Ribosomal protein L11 methylase	1	1	1	1	1	1	1	1	1	1	1	1	1	1	1	15
COG2265	J	SAM-dependent methyltransferases related to tRNA (uracil-5-)-methyltransferase	1	1	1	1	1	1	1	1	1	1	1	1	1	1	1	15
COG2519	J	tRNA(1-methyladenosine) methyltransferase and related methyltransferases	1	1	1	1	1	1	1	1	1	1	1	1	1	1	1	15
COG2813	J	16S RNA G1207 methylase RsmC	1	1	1	1	1	1	1	1	1	1	1	1	0	1	1	14
COG2890	J	Methylase of polypeptide chain release factors	1	1	1	1	1	1	1	1	1	1	1	1	1	1	1	15
COG0085	K	DNA-directed RNA polymerase beta subunit/140 kD subunit	1	1	1	1	1	1	1	1	1	1	1	1	1	1	1	15
COG0086	K	DNA-directed RNA polymerase beta' subunit/160 kD subunit	1	1	1	1	1	1	1	1	1	1	1	1	0	1	1	14
COG0195	K	Transcription elongation factor	1	1	1	1	1	1	1	1	1	1	1	1	1	1	1	15
COG0202	K	DNA-directed RNA polymerase alpha subunit/40 kD subunit	1	1	1	1	1	1	1	1	1	1	1	1	1	1	1	15
COG0250	K	Transcription antiterminator	1	1	1	1	1	1	1	1	1	1	1	1	1	1	1	15
COG0317	K	Guanosine polyphosphate pyrophosphohydrolases/synthetases	1	1	1	1	1	1	1	1	1	1	1	1	0	1	1	14
COG0317	K	Guanosine polyphosphate pyrophosphohydrolases/synthetases	1	1	1	1	1	1	1	1	1	1	1	1	0	1	1	14
COG0454	K	Histone acetyltransferase HPA2 and related acetyltransferases	1	1	1	1	1	1	1	1	1	1	2	1	1	1	1	16
COG0513	K	Superfamily II DNA and RNA helicases	1	1	1	1	1	1	1	1	1	1	1	1	1	1	1	15
COG0515	K	Serine/threonine protein kinase	0	0	0	0	0	0	0	1	1	1	0	0	0	0	0	3
COG0553	K	Superfamily II DNA/RNA helicases SNF2 family	0	0	0	0	0	0	0	0	0	0	0	0	1	1	1	3
COG0557	K	Exoribonuclease R	1	1	1	1	1	1	1	1	1	1	1	1	0	1	1	14
COG0568	K	DNA-directed RNA polymerase sigma subunit (sigma70/sigma32)	1	1	1	1	1	1	1	1	1	1	1	1	1	1	1	15
COG0571	K	dsRNA-specific ribonuclease	1	1	1	1	1	1	1	1	1	1	1	1	1	1	1	15
COG0640	K	Predicted transcriptional regulators	2	2	2	2	2	2	2	2	2	2	2	2	5	4	3	36
COG0745	K	Response regulators consisting of a CheY-like receiver domain and a winged-helix DNA-binding domain	3	3	3	3	3	3	3	3	3	3	3	3	3	3	3	45
COG0745	K	Response regulators consisting of a CheY-like receiver domain and a winged-helix DNA-binding domain	3	3	3	3	3	3	3	3	3	3	3	3	3	3	3	45
COG0781	K	Transcription termination factor	1	1	1	1	1	1	1	1	1	1	1	1	1	1	1	15
COG0782	K	Transcription elongation factor	1	1	1	1	1	1	1	1	1	1	1	1	1	1	1	15
COG0846	K	NAD-dependent protein deacetylases SIR2 family	1	1	1	1	1	1	1	1	1	1	1	0	1	1	1	14
COG1061	K	DNA or RNA helicases of superfamily II	1	1	1	1	1	1	1	0	0	0	0	0	1	1	1	10
COG1158	K	Transcription termination factor	1	1	1	1	1	1	1	1	1	1	1	1	2	1	1	16
COG1167	K	Transcriptional regulators containing a DNA-binding HTH domain and an aminotransferase domain (MocR family) and their eukaryotic orthologs	1	1	1	1	1	1	1	1	1	1	1	1	1	1	1	15
COG1191	K	DNA-directed RNA polymerase specialized sigma subunit	1	1	1	1	1	1	1	1	1	1	1	1	1	1	1	15
COG1197	K	Transcription-repair coupling factor (superfamily II helicase)	1	1	1	1	1	1	1	1	1	1	1	1	0	1	1	14
COG1200	K	RecG-like helicase	1	1	1	1	1	1	1	1	1	1	1	1	0	1	1	14
COG1221	K	Transcriptional regulators containing an AAA-type ATPase domain and a DNA-binding domain	1	1	1	1	1	1	1	1	1	1	1	1	1	1	1	15
COG1243	K	Histone acetyltransferase	1	1	1	1	1	1	1	1	1	1	1	1	1	1	1	15
COG1278	K	Cold shock proteins	1	1	1	1	1	1	1	1	1	1	0	1	1	1	1	14
COG1293	K	Predicted RNA-binding protein homologous to eukaryotic snRNP	1	1	1	1	1	1	1	1	1	1	1	1	1	1	1	15
COG1309	K	Transcriptional regulator	2	2	2	2	2	2	2	2	2	2	2	2	2	2	2	30
COG1316	K	Transcriptional regulator	1	1	1	1	1	1	1	1	1	1	1	1	1	1	1	15
COG1318	K	Predicted transcriptional regulators	0	0	0	0	0	0	0	0	0	0	0	0	1	1	1	3
COG1321	K	Mn-dependent transcriptional regulator	2	2	2	2	2	2	2	2	2	2	2	2	2	2	2	30
COG1327	K	Predicted transcriptional regulator consists of a Zn-ribbon and ATP-cone domains	1	1	1	1	1	1	1	1	1	1	1	1	1	1	1	15
COG1386	K	Predicted transcriptional regulator containing the HTH domain	1	1	1	1	1	1	1	1	1	1	1	1	1	1	1	15
COG1396	K	Predicted transcriptional regulators	1	1	1	1	1	1	1	1	1	2	1	1	1	1	1	16
COG1414	K	Transcriptional regulator	1	0	0	0	0	0	0	0	0	0	0	0	0	0	0	1
COG1420	K	Transcriptional regulator of heat shock gene	1	1	1	1	1	1	1	1	1	1	1	1	1	1	1	15
COG1476	K	Predicted transcriptional regulators	0	0	0	0	0	0	0	1	1	2	1	1	0	0	0	6
COG1521	K	Putative transcriptional regulator homolog of Bvg accessory factor	1	1	1	1	1	1	1	1	1	1	1	1	1	1	1	15
COG1595	K	DNA-directed RNA polymerase specialized sigma subunit sigma24 homolog	2	2	2	2	2	2	2	2	2	2	2	2	1	2	2	29
COG1609	K	Transcriptional regulators	3	3	3	3	3	3	3	3	3	3	3	3	7	7	8	58
COG1725	K	Predicted transcriptional regulators	2	2	2	2	2	2	2	2	2	2	2	2	1	2	2	29
COG1737	K	Transcriptional regulators	0	0	0	0	0	0	0	0	0	0	0	0	1	1	1	3
COG1758	K	DNA-directed RNA polymerase subunit K/omega	1	1	1	1	1	1	1	1	1	1	1	1	1	1	1	15
COG1846	K	Transcriptional regulators	2	2	2	2	2	2	2	2	2	2	2	2	2	2	2	30
COG1940	K	Transcriptional regulator/sugar kinase	3	3	3	3	3	3	3	2	3	3	3	3	5	4	4	48
COG1954	K	Glycerol-3-phosphate responsive antiterminator (mRNA-binding)	1	1	1	1	1	1	1	1	1	1	1	1	1	1	1	15
COG1959	K	Predicted transcriptional regulator	1	1	1	1	1	1	1	1	1	1	1	1	1	1	1	15
COG1974	K	SOS-response transcriptional repressors (RecA-mediated autopeptidases)	1	1	1	1	1	1	1	1	1	1	1	1	1	1	1	15
COG2183	K	Transcriptional accessory protein	1	1	1	1	1	1	1	1	1	1	1	1	0	1	1	14
COG2208	K	Serine phosphatase RsbU regulator of sigma subunit	3	1	3	1	1	1	1	2	2	1	1	1	1	1	1	21
COG2208	K	Serine phosphatase RsbU regulator of sigma subunit	3	1	3	1	1	1	1	2	2	1	1	1	1	1	1	21
COG2378	K	Predicted transcriptional regulator	0	0	0	0	0	0	0	1	1	1	1	1	0	0	0	5
COG2865	K	Predicted transcriptional regulator containing an HTH domain and an uncharacterized domain shared with the mammalian protein Schlafen	0	0	0	0	0	0	0	0	0	0	0	0	1	0	1	2
COG3279	K	Response regulator of the LytR/AlgR family	1	1	1	1	1	1	1	1	1	1	1	1	0	1	1	14
COG3437	K	Response regulator containing a CheY-like receiver domain and an HD-GYP domain	5	4	5	4	4	4	4	4	4	4	4	3	2	3	3	57
COG3829	K	Transcriptional regulator containing PAS AAA-type ATPase and DNA-binding domains	1	0	0	0	0	0	0	1	1	0	0	0	1	1	1	6
COG0084	L	Mg-dependent DNase	1	1	1	1	1	1	1	1	1	1	1	1	1	1	1	15
COG0116	L	Predicted N6-adenine-specific DNA methylase	1	1	1	1	1	1	1	1	1	1	1	1	1	1	1	15
COG0164	L	Ribonuclease HII	1	1	1	1	1	1	1	1	1	1	1	1	1	1	1	15
COG0177	L	Predicted EndoIII-related endonuclease	1	1	1	1	1	1	1	1	1	1	1	1	1	1	1	15
COG0178	L	Excinuclease ATPase subunit	1	1	1	1	1	1	1	1	1	1	1	1	0	1	1	14
COG0187	L	Type IIA topoisomerase (DNA gyrase/topo II topoisomerase IV) B subunit	1	1	1	1	1	1	1	1	1	1	1	1	1	1	1	15
COG0188	L	Type IIA topoisomerase (DNA gyrase/topo II topoisomerase IV) A subunit	1	1	1	1	1	1	1	1	1	1	1	1	1	1	1	15
COG0210	L	Superfamily I DNA and RNA helicases	1	1	1	1	1	1	1	1	1	1	1	1	1	2	2	17
COG0249	L	Mismatch repair ATPase (MutS family)	1	1	1	1	1	1	1	1	1	1	1	1	1	1	1	15
COG0272	L	NAD-dependent DNA ligase (contains BRCT domain type II)	1	1	1	1	1	1	1	1	1	1	1	1	1	1	1	15
COG0305	L	Replicative DNA helicase	1	1	1	1	1	1	1	1	1	1	1	1	2	1	2	17
COG0322	L	Nuclease subunit of the excinuclease complex	1	1	1	1	1	1	1	1	1	1	1	1	1	1	1	15
COG0323	L	DNA mismatch repair enzyme (predicted ATPase)	1	1	1	1	1	1	1	1	1	1	1	1	1	1	1	15
COG0338	L	Site-specific DNA methylase	1	1	1	1	1	1	1	0	0	0	0	0	1	1	0	9
COG0350	L	Methylated DNA-protein cysteine methyltransferase	0	1	1	1	1	1	1	1	1	1	1	1	1	1	1	14
COG0358	L	DNA primase (bacterial type)	1	1	1	1	1	1	1	1	1	1	1	1	1	1	1	15
COG0419	L	ATPase involved in DNA repair	0	0	0	0	0	0	0	0	0	0	0	0	0	1	1	2
COG0420	L	DNA repair exonuclease	0	0	0	0	0	0	0	0	0	0	0	0	1	1	1	3
COG0468	L	RecA/RadA recombinase	1	1	1	1	1	1	1	1	1	1	1	1	1	1	1	15
COG0470	L	ATPase involved in DNA replication	1	1	1	1	1	1	1	1	1	1	1	1	1	1	1	15
COG0494	L	NTP pyrophosphohydrolases including oxidative damage repair enzymes	2	2	2	2	2	2	2	2	2	2	3	2	3	2	3	33
COG0497	L	ATPase involved in DNA repair	1	1	1	1	1	1	1	1	1	1	1	1	1	1	1	15
COG0513	L	Superfamily II DNA and RNA helicases	1	1	1	1	1	1	1	1	1	1	1	1	1	1	1	15
COG0514	L	Superfamily II DNA helicase	1	1	1	1	1	1	1	1	1	0	0	1	0	0	1	11
COG0515	L	Serine/threonine protein kinase	0	0	0	0	0	0	0	1	1	1	0	0	0	0	0	3
COG0550	L	Topoisomerase IA	1	1	1	1	1	1	1	1	1	1	1	1	1	1	1	15
COG0553	L	Superfamily II DNA/RNA helicases SNF2 family	0	0	0	0	0	0	0	0	0	0	0	0	1	1	1	3
COG0556	L	Helicase subunit of the DNA excision repair complex	1	1	1	1	1	1	1	1	1	1	1	1	1	1	1	15
COG0587	L	DNA polymerase III alpha subunit	1	1	1	1	1	1	1	1	1	1	1	1	1	1	1	15
COG0592	L	DNA polymerase sliding clamp subunit (PCNA homolog)	1	1	1	1	1	1	1	1	1	1	1	1	1	1	1	15
COG0593	L	ATPase involved in DNA replication initiation	1	1	1	1	1	1	1	1	1	1	1	1	1	1	1	15
COG0608	L	Single-stranded DNA-specific exonuclease	1	1	1	1	1	1	1	1	1	1	1	1	0	1	1	14
COG0629	L	Single-stranded DNA-binding protein	1	1	1	1	1	1	1	1	1	1	1	1	1	1	0	14
COG0632	L	Holliday junction resolvasome DNA-binding subunit	1	1	1	1	1	1	1	1	1	1	1	1	1	1	1	15
COG0648	L	Endonuclease IV	1	1	1	1	1	1	1	1	1	1	1	1	1	1	1	15
COG0675	L	Transposase and inactivated derivatives	0	0	0	0	0	0	0	0	0	0	0	0	1	0	4	5
COG0742	L	N6-adenine-specific methylase	1	1	1	1	1	1	1	1	1	1	1	1	1	1	1	15
COG0749	L	DNA polymerase I - 3'-5' exonuclease and polymerase domains	1	1	1	1	1	1	1	1	1	1	1	1	1	1	1	15
COG0758	L	Predicted Rossmann fold nucleotide-binding protein involved in DNA uptake	2	1	2	1	1	1	1	2	2	2	2	2	1	1	1	22
COG0776	L	Bacterial nucleoid DNA-binding protein	1	1	1	1	1	1	1	1	1	1	1	1	1	1	1	15
COG0816	L	Predicted endonuclease involved in recombination (possible Holliday junction resolvase in Mycoplasmas and B. subtilis)	1	1	1	1	1	1	1	1	1	1	1	1	1	1	1	15
COG0817	L	Holliday junction resolvasome endonuclease subunit	1	1	1	1	1	1	1	1	1	1	1	1	1	1	1	15
COG0847	L	DNA polymerase III epsilon subunit and related 3'-5' exonucleases	1	1	1	1	1	1	1	1	1	1	1	1	1	1	1	15
COG0863	L	DNA modification methylase	2	2	2	2	2	2	2	0	0	0	0	0	1	2	0	17
COG1059	L	Thermostable 8-oxoguanine DNA glycosylase	1	1	1	1	1	1	1	1	1	1	1	1	1	1	1	15
COG1061	L	DNA or RNA helicases of superfamily II	1	1	1	1	1	1	1	0	0	0	0	0	1	1	1	10
COG1074	L	ATP-dependent exoDNAse (exonuclease V) beta subunit (contains helicase and exonuclease domains)	1	1	1	1	1	1	1	1	1	1	1	1	0	0	0	12
COG1110	L	Reverse gyrase	0	0	0	0	0	0	0	0	0	0	0	0	0	0	1	1
COG1112	L	Superfamily I DNA and RNA helicases and helicase subunits	2	2	2	2	2	2	2	1	1	1	1	1	2	1	1	23
COG1193	L	Mismatch repair ATPase (MutS family)	2	2	2	2	2	2	2	2	2	2	2	2	2	2	2	30
COG1197	L	Transcription-repair coupling factor (superfamily II helicase)	1	1	1	1	1	1	1	1	1	1	1	1	0	1	1	14
COG1198	L	Primosomal protein N' (replication factor Y) - superfamily II helicase	1	1	1	1	1	1	1	1	1	1	1	1	1	1	1	15
COG1200	L	RecG-like helicase	1	1	1	1	1	1	1	1	1	1	1	1	0	1	1	14
COG1315	L	Predicted polymerase most proteins contain PALM domain HD hydrolase domain and Zn-ribbon domain	2	2	2	2	2	2	2	1	1	1	1	1	0	1	1	21
COG1332	L	Uncharacterized protein predicted to be involved in DNA repair (RAMP superfamily)	1	1	1	1	1	1	1	2	2	1	1	2	1	0	0	16
COG1336	L	Uncharacterized protein predicted to be involved in DNA repair (RAMP superfamily)	1	1	1	1	1	1	1	1	1	1	1	1	0	2	2	16
COG1337	L	Uncharacterized protein predicted to be involved in DNA repair (RAMP superfamily)	1	1	1	1	1	1	1	2	2	2	1	2	1	0	0	17
COG1343	L	Uncharacterized protein predicted to be involved in DNA repair	3	3	3	3	3	3	3	3	3	3	4	2	2	3	4	45
COG1367	L	Uncharacterized protein predicted to be involved in DNA repair (RAMP superfamily)	1	1	1	1	1	1	1	1	1	1	1	1	0	1	1	14
COG1421	L	Uncharacterized protein predicted to be involved in DNA repair	0	0	0	0	0	0	0	1	1	1	0	1	0	0	0	4
COG1466	L	DNA polymerase III delta subunit	1	1	1	1	1	1	1	1	1	1	1	1	1	1	1	15
COG1468	L	RecB family exonuclease	1	1	1	1	1	1	1	0	0	0	1	0	0	1	2	11
COG1484	L	DNA replication protein	0	0	0	0	0	0	0	0	0	1	0	1	0	0	0	2
COG1515	L	Deoxyinosine 3'endonuclease (endonuclease V)	1	1	1	1	1	1	1	1	1	1	1	1	1	1	1	15
COG1517	L	Uncharacterized protein predicted to be involved in DNA repair	1	1	1	1	1	1	1	1	1	1	1	1	1	1	1	15
COG1518	L	Uncharacterized protein predicted to be involved in DNA repair	2	2	2	2	2	2	2	3	3	3	3	3	1	1	3	34
COG1525	L	Micrococcal nuclease (thermonuclease) homologs	0	0	0	0	0	0	0	1	1	1	0	1	1	1	1	7
COG1555	L	DNA uptake protein and related DNA-binding proteins	1	1	1	1	1	1	1	1	1	1	1	1	1	1	1	15
COG1567	L	Uncharacterized protein predicted to be involved in DNA repair (RAMP superfamily)	1	1	1	1	1	1	1	2	2	1	1	1	1	0	0	15
COG1570	L	Exonuclease VII large subunit	1	1	1	1	1	1	1	1	1	1	1	1	1	1	1	15
COG1573	L	Uracil-DNA glycosylase	1	1	1	1	1	1	1	1	1	1	1	1	1	1	1	15
COG1583	L	Uncharacterized protein predicted to be involved in DNA repair (RAMP superfamily)	2	2	2	2	2	2	2	1	1	1	2	1	0	2	4	26
COG1604	L	Uncharacterized protein predicted to be involved in DNA repair (RAMP superfamily)	1	1	1	1	1	1	1	1	1	1	1	1	0	1	1	14
COG1688	L	Uncharacterized protein predicted to be involved in DNA repair (RAMP superfamily)	0	0	0	0	0	0	0	0	0	0	0	0	0	0	1	1
COG1769	L	Uncharacterized protein predicted to be involved in DNA repair (RAMP superfamily)	1	1	1	1	1	1	1	0	0	0	0	0	0	1	1	9
COG1943	L	Transposase and inactivated derivatives	0	0	0	0	0	0	0	0	0	0	0	0	2	1	3	6
COG1961	L	Site-specific recombinases DNA invertase Pin homologs	3	2	3	2	2	2	2	0	0	1	0	0	3	0	0	20
COG2003	L	DNA repair proteins	1	1	1	1	1	1	1	1	1	1	1	1	1	1	1	15
COG2176	L	DNA polymerase III alpha subunit (gram-positive type)	1	1	1	1	1	1	1	1	1	1	1	1	1	1	1	15
COG2189	L	Adenine specific DNA methylase Mod	1	1	1	1	1	1	1	0	0	0	0	0	2	1	1	11
COG2231	L	Uncharacterized protein related to Endonuclease III	1	1	1	1	1	1	1	1	1	1	1	1	1	1	1	15
COG2255	L	Holliday junction resolvasome helicase subunit	1	1	1	1	1	1	1	1	1	1	1	1	1	1	1	15
COG2256	L	ATPase related to the helicase subunit of the Holliday junction resolvase	1	1	1	1	1	1	1	1	1	1	1	1	1	1	1	15
COG2801	L	Transposase and inactivated derivatives	1	1	1	1	1	1	1	1	0	0	0	0	1	1	10	20
COG2812	L	DNA polymerase III gamma/tau subunits	1	1	1	1	1	1	1	1	1	1	1	1	2	1	1	16
COG2963	L	Transposase and inactivated derivatives	0	0	0	0	0	0	0	0	0	0	0	0	0	1	17	18
COG3293	L	Transposase and inactivated derivatives	0	0	0	0	0	0	0	0	0	0	0	0	2	1	2	5
COG3547	L	Transposase and inactivated derivatives	0	0	0	0	0	0	0	0	0	0	0	0	1	1	9	11
COG3593	L	Predicted ATP-dependent endonuclease of the OLD family	0	0	0	0	0	0	0	0	0	0	1	0	0	0	0	1
COG3649	L	Uncharacterized protein predicted to be involved in DNA repair	0	0	0	0	0	0	0	0	0	0	1	0	0	0	2	3
COG3723	L	Recombinational DNA repair protein (RecE pathway)	1	1	1	1	1	1	1	0	0	0	0	0	1	0	0	8
COG4584	L	Transposase and inactivated derivatives	0	0	0	0	0	0	0	0	0	1	0	0	0	0	0	1
COG4912	L	Predicted DNA alkylation repair enzyme	1	1	1	1	1	1	1	0	0	0	0	0	1	2	1	11
COG4974	L	Site-specific recombinase XerD	1	1	1	1	1	1	1	1	1	1	1	1	0	1	1	14
COG5377	L	Phage-related protein predicted endonuclease	1	1	1	1	1	1	1	0	0	0	0	0	1	0	0	8
COG0275	M	Predicted S-adenosylmethionine-dependent methyltransferase involved in cell envelope biogenesis	1	1	1	1	1	1	1	1	1	1	1	1	1	1	1	15
COG0329	M	Dihydrodipicolinate synthase/N-acetylneuraminate lyase	1	1	1	1	1	1	1	1	1	1	1	1	1	1	1	15
COG0357	M	Predicted S-adenosylmethionine-dependent methyltransferase involved in bacterial cell division	1	1	1	1	1	1	1	1	1	1	1	1	1	1	1	15
COG0381	M	UDP-N-acetylglucosamine 2-epimerase	2	2	2	2	2	2	2	2	3	2	3	2	3	1	1	31
COG0399	M	Predicted pyridoxal phosphate-dependent enzyme apparently involved in regulation of cell wall biogenesis	3	3	3	3	3	3	3	2	3	2	3	2	3	4	3	43
COG0438	M	Glycosyltransferase	5	5	4	5	5	5	5	5	4	4	4	4	1	4	8	68
COG0449	M	Glucosamine 6-phosphate synthetase contains amidotransferase and phosphosugar isomerase domains	1	1	1	1	1	1	1	1	1	1	1	1	0	1	1	14
COG0451	M	Nucleoside-diphosphate-sugar epimerases	1	1	1	1	1	1	1	2	2	3	3	1	3	2	1	24
COG0463	M	Glycosyltransferases involved in cell wall biogenesis	2	2	2	2	2	2	2	1	1	2	4	2	5	4	5	38
COG0472	M	UDP-N-acetylmuramyl pentapeptide phosphotransferase/UDP-N-acetylglucosamine-1-phosphate transferase	3	3	3	3	3	3	3	3	3	3	3	3	3	4	4	47
COG0481	M	Membrane GTPase LepA	1	1	1	1	1	1	1	1	1	1	1	1	1	1	1	15
COG0597	M	Lipoprotein signal peptidase	1	0	1	0	0	0	0	0	0	0	0	0	2	1	1	6
COG0615	M	Cytidylyltransferase	1	1	1	1	1	1	1	0	0	0	0	0	0	0	0	7
COG0668	M	Small-conductance mechanosensitive channel	1	1	1	1	1	1	1	1	1	1	1	1	1	1	1	15
COG0677	M	UDP-N-acetyl-D-mannosaminuronate dehydrogenase	1	1	1	1	1	1	1	1	1	1	1	1	1	1	1	15
COG0682	M	Prolipoprotein diacylglyceryltransferase	1	1	1	1	1	1	1	1	1	1	1	1	1	1	1	15
COG0707	M	UDP-N-acetylglucosamine:LPS N-acetylglucosamine transferase	1	1	1	1	1	1	1	1	1	1	1	1	1	1	1	15
COG0739	M	Membrane proteins related to metalloendopeptidases	2	2	2	2	2	2	2	2	2	2	2	2	2	2	2	30
COG0741	M	Soluble lytic murein transglycosylase and related regulatory proteins (some contain LysM/invasin domains)	3	3	3	3	3	3	3	3	3	3	3	3	4	3	3	46
COG0744	M	Membrane carboxypeptidase (penicillin-binding protein)	1	1	1	1	1	1	1	1	1	1	1	1	1	1	1	15
COG0750	M	Predicted membrane-associated Zn-dependent proteases 1	1	1	1	1	1	1	1	1	1	1	1	1	1	1	1	15
COG0761	M	Penicillin tolerance protein	1	1	1	1	1	1	1	0	1	1	1	1	1	1	1	14
COG0766	M	UDP-N-acetylglucosamine enolpyruvyl transferase	1	1	1	1	1	1	1	1	1	1	1	1	0	1	1	14
COG0768	M	Cell division protein FtsI/penicillin-binding protein 2	2	2	2	2	2	2	2	2	2	2	2	2	2	2	2	30
COG0769	M	UDP-N-acetylmuramyl tripeptide synthase	1	1	1	1	1	1	1	1	1	1	1	1	1	1	1	15
COG0770	M	UDP-N-acetylmuramyl pentapeptide synthase	1	1	1	1	1	1	1	1	1	1	1	1	1	1	1	15
COG0771	M	UDP-N-acetylmuramoylalanine-D-glutamate ligase	1	1	1	1	1	1	1	1	1	1	1	1	1	1	1	15
COG0773	M	UDP-N-acetylmuramate-alanine ligase	1	1	1	1	1	1	1	1	1	1	1	1	1	1	1	15
COG0787	M	Alanine racemase	1	1	1	1	1	1	1	1	1	1	1	1	1	1	1	15
COG0791	M	Cell wall-associated hydrolases (invasion-associated proteins)	1	0	1	0	0	0	0	1	1	1	1	1	0	0	0	7
COG0793	M	Periplasmic protease	1	1	1	1	1	1	1	1	1	1	1	1	1	1	1	15
COG0796	M	Glutamate racemase	1	1	1	1	1	1	1	1	1	1	1	1	1	1	1	15
COG0812	M	UDP-N-acetylmuramate dehydrogenase	1	1	1	1	1	1	1	1	1	1	1	1	1	1	1	15
COG0815	M	Apolipoprotein N-acyltransferase	1	1	1	1	1	1	1	1	1	1	1	1	1	1	1	15
COG0818	M	Diacylglycerol kinase	1	1	1	1	1	1	1	1	1	1	1	1	1	1	1	15
COG0836	M	Mannose-1-phosphate guanylyltransferase	1	1	1	1	1	1	1	1	1	1	1	1	1	1	1	15
COG0845	M	Membrane-fusion protein	0	0	0	0	0	0	0	0	0	0	0	0	1	1	1	3
COG1004	M	Predicted UDP-glucose 6-dehydrogenase	1	1	1	1	1	1	1	0	1	0	0	0	0	1	1	10
COG1083	M	CMP-N-acetylneuraminic acid synthetase	0	0	0	0	0	0	0	0	0	0	1	0	0	0	0	1
COG1086	M	Predicted nucleoside-diphosphate sugar epimerases	1	1	1	1	1	1	1	1	2	1	1	1	2	0	1	16
COG1087	M	UDP-glucose 4-epimerase	2	2	2	2	2	2	2	1	1	1	1	1	1	1	1	22
COG1088	M	dTDP-D-glucose 4,6-dehydratase	2	1	2	1	0	0	1	0	0	1	0	1	1	2	1	13
COG1089	M	GDP-D-mannose dehydratase	0	0	0	0	0	0	0	0	1	0	1	0	0	0	0	2
COG1091	M	dTDP-4-dehydrorhamnose reductase	1	1	1	1	1	1	1	0	0	1	0	1	0	1	0	10
COG1181	M	D-alanine-D-alanine ligase and related ATP-grasp enzymes	2	2	2	2	2	2	2	1	1	1	1	1	1	2	2	24
COG1207	M	N-acetylglucosamine-1-phosphate uridyltransferase (contains nucleotidyltransferase and I-patch acetyltransferase domains)	1	1	1	1	1	1	1	1	1	1	1	1	0	1	1	14
COG1208	M	Nucleoside-diphosphate-sugar pyrophosphorylase involved in lipopolysaccharide biosynthesis/translation initiation factor 2B gamma/epsilon subunits (eIF-2Bgamma/eIF-2Bepsilon)	0	0	0	0	0	0	0	0	0	0	1	1	0	0	0	2
COG1209	M	dTDP-glucose pyrophosphorylase	3	3	3	3	3	3	3	1	1	2	1	2	2	3	2	35
COG1213	M	Predicted sugar nucleotidyltransferases	1	1	1	1	1	1	1	0	0	0	0	0	0	1	1	9
COG1215	M	Glycosyltransferases probably involved in cell wall biogenesis	1	1	1	1	1	1	1	2	2	2	2	2	0	1	1	19
COG1361	M	S-layer domain	1	1	1	1	1	1	1	1	1	1	1	1	1	1	1	15
COG1596	M	Periplasmic protein involved in polysaccharide export	1	1	1	1	1	1	1	1	1	1	1	1	1	1	1	15
COG1887	M	Putative glycosyl/glycerophosphate transferases involved in teichoic acid biosynthesis TagF/TagB/EpsJ/RodC	1	1	1	1	1	1	1	0	0	0	0	0	0	0	0	7
COG1898	M	dTDP-4-dehydrorhamnose 3,5-epimerase and related enzymes	1	1	1	1	1	1	1	0	1	1	0	1	1	1	0	12
COG1922	M	Teichoic acid biosynthesis proteins	1	1	1	1	1	1	1	1	1	1	1	1	1	1	1	15
COG2089	M	Sialic acid synthase	0	0	0	0	0	0	0	0	0	0	1	0	0	0	0	1
COG2148	M	Sugar transferases involved in lipopolysaccharide synthesis	1	1	1	1	1	1	1	0	1	2	1	1	2	1	1	16
COG2222	M	Predicted phosphosugar isomerases	1	1	1	1	1	1	1	1	1	1	1	1	1	1	1	15
COG2825	M	Outer membrane protein	1	1	1	1	1	1	1	1	1	1	1	1	1	1	1	15
COG3206	M	Uncharacterized protein involved in exopolysaccharide biosynthesis	1	1	1	1	1	1	1	1	1	1	1	1	1	1	1	15
COG3307	M	Lipid A core - O-antigen ligase and related enzymes	1	1	1	1	1	1	1	1	1	1	1	1	1	1	1	15
COG3773	M	Cell wall hydrolyses involved in spore germination	1	1	1	1	1	1	1	0	0	0	0	0	0	0	0	7
COG4775	M	Outer membrane protein/protective antigen OMA87	1	1	1	1	1	1	1	1	1	1	1	1	1	1	1	15
COG4948	M	L-alanine-DL-glutamate epimerase and related enzymes of enolase superfamily	1	1	1	1	1	1	1	1	1	1	1	1	1	0	1	14
COG5581	M	Predicted glycosyltransferase	1	1	1	1	1	1	1	1	1	1	1	1	1	1	1	15
COG0643	N	Chemotaxis protein histidine kinase and related kinases	1	1	1	1	1	1	1	1	1	1	1	1	1	1	1	15
COG0835	N	Chemotaxis signal transduction protein	2	2	2	2	2	2	2	2	2	2	2	2	2	2	2	30
COG0840	N	Methyl-accepting chemotaxis protein	9	6	8	5	5	5	5	8	8	5	5	5	4	6	5	89
COG1157	N	Flagellar biosynthesis/type III secretory pathway ATPase	1	1	1	1	1	1	1	1	1	1	1	1	1	1	1	15
COG1256	N	Flagellar hook-associated protein	1	1	1	1	1	1	1	1	1	1	1	1	1	1	1	15
COG1261	N	Flagellar basal body P-ring biosynthesis protein	1	1	1	1	1	1	1	1	1	1	1	1	1	1	1	15
COG1291	N	Flagellar motor component	1	1	1	1	1	1	1	1	1	1	1	1	1	1	1	15
COG1298	N	Flagellar biosynthesis pathway component FlhA	1	1	1	1	1	1	1	1	1	1	1	1	1	1	1	15
COG1317	N	Flagellar biosynthesis/type III secretory pathway protein	1	0	1	1	1	1	1	1	1	1	1	1	1	0	1	13
COG1334	N	Uncharacterized flagellar protein FlaG	1	1	1	1	1	1	1	1	1	1	1	1	1	1	1	15
COG1338	N	Flagellar biosynthesis pathway component FliP	1	1	1	1	1	1	1	1	1	1	1	1	1	1	1	15
COG1344	N	Flagellin and related hook-associated proteins	4	4	4	2	2	2	2	4	4	2	2	2	3	2	3	42
COG1345	N	Flagellar capping protein	1	1	1	1	1	1	1	1	1	1	1	1	1	1	1	15
COG1352	N	Methylase of chemotaxis methyl-accepting proteins	1	1	1	1	1	1	1	1	1	1	1	1	0	1	1	14
COG1360	N	Flagellar motor protein	1	1	1	1	1	1	1	1	1	1	1	1	1	1	1	15
COG1377	N	Flagellar biosynthesis pathway component FlhB	1	1	0	1	1	1	1	1	1	1	1	1	1	1	1	14
COG1406	N	Predicted inhibitor of MCP methylation homolog of CheC	1	1	1	1	1	1	1	1	1	1	1	1	1	1	1	15
COG1419	N	Flagellar GTP-binding protein	1	1	1	1	1	1	1	1	1	1	1	1	0	1	1	14
COG1459	N	Type II secretory pathway component PulF	1	1	1	1	1	1	1	1	1	1	1	1	0	1	1	14
COG1516	N	Flagellin-specific chaperone FliS	1	1	1	1	1	1	1	1	1	1	1	1	1	1	1	15
COG1536	N	Flagellar motor switch protein	1	1	1	1	1	1	1	1	1	1	1	1	1	1	1	15
COG1558	N	Flagellar basal body rod protein	1	1	1	1	1	1	1	1	1	1	1	1	1	1	1	15
COG1580	N	Flagellar basal body-associated protein	1	1	1	1	1	1	1	1	1	1	1	1	1	1	1	15
COG1582	N	Uncharacterized protein possibly involved in motility	1	1	1	1	1	1	1	1	1	1	1	1	1	1	1	15
COG1677	N	Flagellar hook-basal body protein	1	1	1	1	1	1	1	1	1	1	1	1	1	1	1	15
COG1684	N	Flagellar biosynthesis pathway component FliR	1	1	1	1	1	1	1	1	1	1	1	1	1	1	1	15
COG1706	N	Flagellar basal-body P-ring protein	1	1	1	1	1	1	1	1	1	1	1	1	1	1	1	15
COG1749	N	Flagellar hook protein FlgE	1	1	1	1	1	1	1	1	1	1	1	1	1	1	1	15
COG1766	N	Flagellar biosynthesis/type III secretory pathway lipoprotein	1	1	1	1	0	1	0	1	0	1	1	1	1	1	1	12
COG1776	N	Chemotaxis protein CheC inhibitor of MCP methylation	1	1	1	1	1	1	1	1	1	1	1	1	1	1	1	15
COG1815	N	Flagellar basal body protein	1	1	1	1	1	1	1	1	1	1	1	1	1	1	1	15
COG1843	N	Flagellar hook capping protein	1	1	1	1	1	1	1	1	1	1	1	1	1	1	1	15
COG1868	N	Flagellar motor switch protein	1	1	1	1	1	1	1	1	1	1	1	1	0	1	1	14
COG1871	N	Chemotaxis protein; stimulates methylation of MCP proteins	1	1	1	1	1	1	1	1	1	1	1	1	1	1	1	15
COG1886	N	Flagellar motor switch/type III secretory pathway protein	1	1	1	1	1	1	1	1	1	1	1	1	1	1	1	15
COG1987	N	Flagellar biosynthesis pathway component FliQ	1	1	1	1	1	1	1	1	1	1	1	1	1	1	1	15
COG1989	N	Type II secretory pathway prepilin signal peptidase PulO and related peptidases	1	1	1	1	1	1	1	1	1	1	1	1	0	1	1	14
COG2063	N	Flagellar basal body L-ring protein	1	1	1	1	1	1	1	1	1	1	1	1	1	1	1	15
COG2201	N	Chemotaxis response regulator containing a CheY-like receiver domain and a methylesterase domain	1	1	1	1	1	1	1	1	1	1	1	1	1	1	1	15
COG2804	N	Type II secretory pathway ATPase PulE/Tfp pilus assembly pathway ATPase PilB	1	1	1	1	1	1	1	1	1	1	1	1	1	1	1	15
COG2805	N	Tfp pilus assembly protein pilus retraction ATPase PilT	1	1	1	1	1	1	1	1	1	1	1	1	2	1	1	16
COG4786	N	Flagellar basal body rod protein	2	2	2	2	2	2	2	2	2	2	2	2	2	2	2	30
COG0071	O	Molecular chaperone (small heat shock protein)	1	1	1	1	1	1	1	1	1	1	1	1	1	1	1	15
COG0229	O	Conserved domain frequently associated with peptide methionine sulfoxide reductase	0	0	0	0	0	0	0	0	0	0	0	0	1	1	1	3
COG0234	O	Co-chaperonin GroES (HSP10)	1	1	1	1	1	1	1	1	1	1	1	1	1	1	1	15
COG0265	O	Trypsin-like serine proteases typically periplasmic contain C-terminal PDZ domain	1	1	1	1	1	1	1	1	1	1	1	1	1	1	1	15
COG0330	O	Membrane protease subunits stomatin/prohibitin homologs	3	3	3	3	3	3	3	3	3	3	3	3	3	3	3	45
COG0396	O	ABC-type transport system involved in Fe-S cluster assembly ATPase component	2	2	2	2	2	2	2	2	2	2	2	2	1	2	2	29
COG0425	O	Predicted redox protein regulator of disulfide bond formation	0	0	0	0	0	0	0	0	0	0	0	0	1	1	0	2
COG0443	O	Molecular chaperone	1	1	1	1	1	1	1	1	1	1	1	1	1	1	1	15
COG0450	O	Peroxiredoxin	1	1	1	1	1	1	1	1	1	1	1	1	1	1	1	15
COG0459	O	Chaperonin GroEL (HSP60 family)	1	1	1	1	1	1	1	1	1	1	1	1	1	1	1	15
COG0465	O	ATP-dependent Zn proteases	1	1	1	1	1	1	1	1	1	1	1	1	1	1	1	15
COG0466	O	ATP-dependent Lon protease bacterial type	1	1	1	1	1	1	1	1	1	1	1	1	1	1	1	15
COG0484	O	DnaJ-class molecular chaperone with C-terminal Zn finger domain	1	1	1	1	1	1	1	1	1	1	1	1	1	1	1	15
COG0492	O	Thioredoxin reductase	2	2	2	2	2	2	2	2	2	2	2	2	2	2	2	30
COG0501	O	Zn-dependent protease with chaperone function	1	1	0	1	1	1	1	1	1	1	1	1	1	1	1	14
COG0526	O	Thiol-disulfide isomerase and thioredoxins	2	2	2	2	2	2	2	2	2	2	2	2	2	2	2	30
COG0533	O	Metal-dependent proteases with possible chaperone activity	1	1	1	1	1	1	1	1	1	1	1	1	1	1	1	15
COG0542	O	ATPases with chaperone activity ATP-binding subunit	3	3	3	3	3	3	3	2	2	2	2	2	3	3	3	40
COG0544	O	FKBP-type peptidyl-prolyl cis-trans isomerase (trigger factor)	1	1	1	1	1	1	1	1	1	1	1	1	1	1	1	15
COG0576	O	Molecular chaperone GrpE (heat shock protein)	1	1	1	1	1	1	1	1	1	1	1	1	1	1	1	15
COG0616	O	Periplasmic serine proteases (ClpP class)	0	0	0	0	0	0	0	1	1	1	1	1	1	1	1	8
COG0691	O	tmRNA-binding protein	1	1	1	1	1	1	1	1	1	1	1	1	1	1	1	15
COG0695	O	Glutaredoxin and related proteins	1	1	1	1	1	1	1	1	1	1	1	1	1	1	1	15
COG0719	O	ABC-type transport system involved in Fe-S cluster assembly permease component	3	3	3	3	3	3	3	3	3	3	3	3	3	3	3	45
COG0740	O	Protease subunit of ATP-dependent Clp proteases	1	1	1	1	1	1	1	1	1	1	1	1	1	1	1	15
COG0760	O	Parvulin-like peptidyl-prolyl isomerase	2	2	2	2	2	2	2	2	2	2	2	2	2	2	2	30
COG0785	O	Cytochrome c biogenesis protein	1	1	1	1	1	1	1	1	1	1	1	1	1	1	1	15
COG1047	O	FKBP-type peptidyl-prolyl cis-trans isomerases 2	1	1	1	1	1	1	1	1	1	1	1	1	1	1	1	15
COG1066	O	Predicted ATP-dependent serine protease	1	1	1	1	1	1	1	1	1	1	1	1	1	1	1	15
COG1067	O	Predicted ATP-dependent protease	1	1	1	1	1	1	1	1	1	1	1	1	1	1	1	15
COG1180	O	Pyruvate-formate lyase-activating enzyme	1	1	1	1	1	1	1	1	1	1	1	1	1	1	1	15
COG1214	O	Inactive homolog of metal-dependent proteases putative molecular chaperone	1	1	1	1	1	1	1	1	1	1	1	1	1	1	1	15
COG1219	O	ATP-dependent protease Clp ATPase subunit	1	1	1	1	1	1	1	1	1	1	1	1	1	1	1	15
COG1220	O	ATP-dependent protease HslVU (ClpYQ) ATPase subunit	1	1	1	1	1	1	1	1	1	1	1	1	1	1	1	15
COG1225	O	Peroxiredoxin	2	2	2	2	2	2	2	2	2	2	2	2	2	2	2	30
COG1261	O	Flagellar basal body P-ring biosynthesis protein	1	1	1	1	1	1	1	1	1	1	1	1	1	1	1	15
COG1281	O	Disulfide bond chaperones of the HSP33 family	1	1	1	1	1	1	1	1	1	1	1	1	1	1	1	15
COG1404	O	Subtilisin-like serine proteases	1	1	1	1	1	1	1	2	2	2	2	2	2	3	2	24
COG1516	O	Flagellin-specific chaperone FliS	1	1	1	1	1	1	1	1	1	1	1	1	1	1	1	15
COG1585	O	Membrane protein implicated in regulation of membrane protease activity	1	1	1	1	1	1	1	1	1	1	1	1	1	1	1	15
COG1765	O	Predicted redox protein regulator of disulfide bond formation	1	1	1	1	1	1	1	2	2	2	2	2	1	1	1	20
COG1989	O	Type II secretory pathway prepilin signal peptidase PulO and related peptidases	1	1	1	1	1	1	1	1	1	1	1	1	0	1	1	14
COG2039	O	Pyrrolidone-carboxylate peptidase (N-terminal pyroglutamyl peptidase)	1	1	1	1	1	1	1	1	1	1	1	1	1	0	1	14
COG2143	O	Thioredoxin-related protein	1	1	1	1	1	1	1	1	1	1	1	1	1	1	1	15
COG2518	O	Protein-L-isoaspartate carboxylmethyltransferase	1	1	1	1	1	1	1	0	0	0	0	0	0	0	0	7
COG4987	O	ABC-type transport system involved in cytochrome bd biosynthesis fused ATPase and permease components	1	1	1	1	1	1	1	0	0	1	0	1	0	0	0	9
COG5405	O	ATP-dependent protease HslVU (ClpYQ) peptidase subunit	1	1	1	1	1	1	1	1	1	1	1	1	1	1	1	15
COG0038	P	Chloride channel protein EriC	0	0	0	0	0	0	0	1	1	1	1	1	0	0	0	5
COG0053	P	Predicted Co/Zn/Cd cation transporters	1	1	1	1	1	1	1	1	1	1	1	1	1	1	1	15
COG0168	P	Trk-type K+ transport systems membrane components	1	1	1	1	1	1	1	1	1	1	1	1	1	1	1	15
COG0226	P	ABC-type phosphate transport system periplasmic component	1	1	1	1	1	1	1	1	1	1	1	1	1	1	1	15
COG0306	P	Phosphate/sulphate permeases	3	3	3	3	3	3	3	3	2	3	3	3	3	3	3	44
COG0310	P	ABC-type Co2+ transport system permease component	1	1	1	1	1	1	1	0	0	0	0	0	1	1	1	10
COG0370	P	Fe2+ transport system protein B	1	1	1	1	1	1	1	1	1	1	1	1	0	1	1	14
COG0428	P	Predicted divalent heavy-metal cations transporter	1	1	1	1	1	1	1	1	1	1	1	1	1	1	1	15
COG0444	P	ABC-type dipeptide/oligopeptide/nickel transport system ATPase component	5	5	5	5	5	5	5	5	5	5	5	5	4	5	5	74
COG0471	P	Di- and tricarboxylate transporters	0	0	0	0	0	0	0	1	1	1	0	1	0	0	0	4
COG0477	P	Permeases of the major facilitator superfamily	3	3	3	3	3	3	3	3	3	3	3	3	3	2	2	43
COG0529	P	Adenylylsulfate kinase and related kinases	1	1	1	1	1	1	1	1	1	1	1	1	1	1	1	15
COG0530	P	Ca2+/Na+ antiporter	1	1	1	1	1	1	1	1	1	1	1	1	1	1	1	15
COG0569	P	K+ transport systems NAD-binding component	2	2	2	2	2	2	2	2	2	2	2	2	2	2	2	30
COG0573	P	ABC-type phosphate transport system permease component	1	1	1	1	1	1	1	1	1	1	1	1	1	1	1	15
COG0581	P	ABC-type phosphate transport system permease component	1	1	1	1	1	1	1	1	1	1	1	1	1	1	1	15
COG0598	P	Mg2+ and Co2+ transporters	1	1	1	1	1	1	1	1	1	1	1	1	1	1	1	15
COG0600	P	ABC-type nitrate/sulfonate/bicarbonate transport system permease component	1	1	1	1	1	1	1	1	1	1	1	1	1	1	1	15
COG0601	P	ABC-type dipeptide/oligopeptide/nickel transport systems permease components	4	4	4	4	4	4	4	4	4	4	4	4	5	6	5	64
COG0609	P	ABC-type Fe3+-siderophore transport system permease component	1	1	1	1	1	1	1	1	1	1	1	1	1	1	1	15
COG0614	P	ABC-type Fe3+-hydroxamate transport system periplasmic component	1	1	1	1	1	1	1	1	1	1	1	1	1	1	1	15
COG0619	P	ABC-type cobalt transport system permease component CbiQ and related transporters	2	2	2	2	2	2	2	1	1	1	1	1	2	2	2	25
COG0651	P	Formate hydrogenlyase subunit 3/Multisubunit Na+/H+ antiporter MnhD subunit	3	3	3	3	3	3	3	3	3	3	3	3	2	3	3	44
COG0672	P	High-affinity Fe2+/Pb2+ permease	0	0	0	0	0	0	0	0	0	0	0	0	0	1	1	2
COG0704	P	Phosphate uptake regulator	2	2	2	2	2	2	2	2	2	2	2	2	2	2	2	30
COG0715	P	ABC-type nitrate/sulfonate/bicarbonate transport systems periplasmic components	1	1	1	1	1	1	1	1	1	1	1	1	1	1	1	15
COG0735	P	Fe2+/Zn2+ uptake regulation proteins	3	3	3	3	3	3	3	3	3	3	3	3	3	2	2	43
COG0798	P	Arsenite efflux pump ACR3 and related permeases	0	0	0	0	0	0	0	0	0	0	0	0	0	1	1	2
COG0803	P	ABC-type metal ion transport system periplasmic component/surface adhesin	1	1	1	1	1	1	1	1	1	1	1	1	1	1	1	15
COG1006	P	Multisubunit Na+/H+ antiporter MnhC subunit	2	2	2	2	2	2	2	2	2	2	2	2	2	2	2	30
COG1055	P	Na+/H+ antiporter NhaD and related arsenite permeases	3	3	3	3	3	3	3	3	3	3	2	3	2	2	3	42
COG1108	P	ABC-type Mn2+/Zn2+ transport systems permease components	1	1	1	1	1	1	1	1	1	1	1	1	1	1	1	15
COG1116	P	ABC-type nitrate/sulfonate/bicarbonate transport system ATPase component	1	1	1	1	1	1	1	1	1	1	1	1	1	1	1	15
COG1117	P	ABC-type phosphate transport system ATPase component	1	1	1	1	1	1	1	1	1	1	1	1	1	1	1	15
COG1120	P	ABC-type cobalamin/Fe3+-siderophores transport systems ATPase components	1	1	1	1	1	1	1	1	1	1	1	1	1	1	1	15
COG1121	P	ABC-type Mn/Zn transport systems ATPase component	1	1	1	1	1	1	1	1	1	1	1	1	1	1	1	15
COG1122	P	ABC-type cobalt transport system ATPase component	3	3	3	3	3	3	3	2	2	2	2	2	2	3	3	39
COG1173	P	ABC-type dipeptide/oligopeptide/nickel transport systems permease components	4	4	4	4	4	4	4	4	4	4	4	4	5	6	5	64
COG1178	P	ABC-type Fe3+ transport system permease component	1	1	1	1	1	1	1	1	1	1	1	1	1	1	1	15
COG1226	P	Kef-type K+ transport systems predicted NAD-binding component	1	1	1	1	1	1	1	1	1	1	1	1	0	1	1	14
COG1230	P	Co/Zn/Cd efflux system component	1	1	1	1	1	1	1	1	1	1	1	1	1	1	1	15
COG1320	P	Multisubunit Na+/H+ antiporter MnhG subunit	1	1	1	1	1	1	1	1	1	1	1	1	1	1	1	15
COG1392	P	Phosphate transport regulator (distant homolog of PhoU)	2	2	2	2	2	2	2	2	2	2	2	2	2	2	2	30
COG1528	P	Ferritin-like protein	1	1	1	1	1	1	1	1	1	1	1	1	1	1	1	15
COG1553	P	Uncharacterized conserved protein involved in intracellular sulfur reduction	0	0	0	0	0	0	0	0	0	0	0	0	1	1	0	2
COG1563	P	Predicted subunit of the Multisubunit Na+/H+ antiporter	1	1	1	1	1	1	1	1	1	1	1	1	1	1	1	15
COG1785	P	Alkaline phosphatase	1	1	1	1	1	1	1	1	1	1	1	1	2	1	2	17
COG1863	P	Multisubunit Na+/H+ antiporter MnhE subunit	1	1	1	1	1	1	1	1	1	1	1	1	1	1	1	15
COG1918	P	Fe2+ transport system protein A	1	1	1	1	1	1	1	1	1	1	1	1	1	1	1	15
COG1930	P	ABC-type cobalt transport system periplasmic component	1	1	1	1	1	1	1	0	0	0	0	0	1	1	1	10
COG2059	P	Chromate transport protein ChrA	2	2	2	2	2	2	2	2	2	2	2	2	2	2	2	30
COG2111	P	Multisubunit Na+/H+ antiporter MnhB subunit	2	2	2	2	2	2	2	2	2	2	2	2	2	2	2	30
COG2168	P	Uncharacterized conserved protein involved in oxidation of intracellular sulfur	0	0	0	0	0	0	0	0	0	0	0	0	1	1	0	2
COG2212	P	Multisubunit Na+/H+ antiporter MnhF subunit	1	1	1	1	1	1	1	1	1	1	1	1	1	1	1	15
COG2217	P	Cation transport ATPase	1	1	1	1	1	1	1	1	1	1	1	1	3	1	1	17
COG2608	P	Copper chaperone	0	0	0	0	0	0	0	0	0	0	0	0	1	0	0	1
COG2923	P	Uncharacterized protein involved in the oxidation of intracellular sulfur	0	0	0	0	0	0	0	0	0	0	0	0	1	1	0	2
COG4555	P	ABC-type Na+ transport system ATPase component	1	1	1	1	1	1	1	1	1	1	1	1	1	0	0	13
COG4638	P	Phenylpropionate dioxygenase and related ring-hydroxylating dioxygenases large terminal subunit	0	0	0	0	0	0	0	0	0	0	0	0	1	1	1	3
COG0123	Q	Deacetylases including yeast histone deacetylase and acetoin utilization protein	1	1	1	1	1	1	1	1	1	1	1	1	0	0	0	12
COG0236	Q	Acyl carrier protein	2	2	2	2	2	2	2	2	2	2	2	2	1	2	2	29
COG0304	Q	3-oxoacyl-(acyl-carrier-protein) synthase	1	1	1	1	1	1	1	1	1	1	1	1	1	1	1	15
COG0500	Q	SAM-dependent methyltransferases	3	2	3	2	2	2	2	2	2	1	2	2	3	2	2	32
COG1028	Q	Dehydrogenases with different specificities (related to short-chain alcohol dehydrogenases)	0	0	0	0	0	0	0	0	0	0	0	0	2	2	2	6
COG1228	Q	Imidazolonepropionase and related amidohydrolases	2	2	2	2	2	2	2	2	2	2	2	2	2	2	2	30
COG1233	Q	Phytoene dehydrogenase and related proteins	0	0	0	0	0	0	0	0	0	0	0	0	0	2	2	4
COG1335	Q	Amidases related to nicotinamidase	1	1	1	1	1	1	1	1	1	1	1	1	1	1	1	15
COG1535	Q	Isochorismate hydrolase	1	1	1	1	1	1	1	1	1	1	1	1	1	1	1	15
COG2313	Q	Uncharacterized enzyme involved in pigment biosynthesis	1	1	1	1	1	1	1	1	1	1	1	1	1	1	1	15
COG4869	Q	Propanediol utilization protein	1	1	1	1	1	1	1	1	1	1	1	1	1	1	1	15
COG0073	R	EMAP domain	1	1	1	1	1	1	1	1	1	1	1	1	1	1	1	15
COG0110	R	Acetyltransferase (isoleucine patch superfamily)	1	1	1	1	1	1	1	3	4	3	4	2	3	3	2	31
COG0218	R	Predicted GTPase	1	1	1	1	1	1	1	1	1	1	1	1	1	1	1	15
COG0220	R	Predicted S-adenosylmethionine-dependent methyltransferase	1	1	1	1	1	1	1	1	1	1	1	1	1	1	1	15
COG0300	R	Short-chain dehydrogenases of various substrate specificities	0	0	0	0	0	0	0	1	1	1	1	1	1	1	2	9
COG0312	R	Predicted Zn-dependent proteases and their inactivated homologs	2	2	2	2	2	2	2	2	2	2	2	2	2	2	2	30
COG0313	R	Predicted methyltransferases	1	1	1	1	1	1	1	1	1	1	1	1	1	1	1	15
COG0319	R	Predicted metal-dependent hydrolase	1	1	1	1	1	1	1	1	1	1	1	1	1	1	1	15
COG0325	R	Predicted enzyme with a TIM-barrel fold	1	1	1	1	1	1	1	1	1	1	1	1	1	1	1	15
COG0384	R	Predicted epimerase PhzC/PhzF homolog	1	1	1	1	1	1	1	1	1	1	1	1	1	1	1	15
COG0388	R	Predicted amidohydrolase	2	2	2	2	2	2	2	2	2	2	2	2	2	2	2	30
COG0402	R	Cytosine deaminase and related metal-dependent hydrolases	3	3	3	3	3	3	3	3	3	3	3	3	3	3	3	45
COG0446	R	Uncharacterized NAD(FAD)-dependent dehydrogenases	2	3	3	3	3	3	3	2	2	2	2	2	3	3	2	38
COG0454	R	Histone acetyltransferase HPA2 and related acetyltransferases	1	1	1	1	1	1	1	1	1	1	2	1	1	1	1	16
COG0456	R	Acetyltransferases	1	1	1	1	1	1	1	2	2	1	1	1	1	1	1	17
COG0457	R	FOG: TPR repeat	3	3	3	3	3	3	3	3	3	3	3	3	2	2	3	43
COG0477	R	Permeases of the major facilitator superfamily	3	3	3	3	3	3	3	3	3	3	3	3	3	2	2	43
COG0486	R	Predicted GTPase	1	1	1	1	1	1	1	1	1	1	1	1	1	1	1	15
COG0488	R	ATPase components of ABC transporters with duplicated ATPase domains	1	1	1	1	1	1	1	1	1	1	1	1	1	1	1	15
COG0491	R	Zn-dependent hydrolases including glyoxylases	3	3	3	3	3	3	3	3	3	3	3	3	3	3	3	45
COG0493	R	NADPH-dependent glutamate synthase beta chain and related oxidoreductases	1	1	1	1	1	1	1	1	1	1	1	1	2	0	1	15
COG0494	R	NTP pyrophosphohydrolases including oxidative damage repair enzymes	2	2	2	2	2	2	2	2	2	2	3	2	3	2	3	33
COG0496	R	Predicted acid phosphatase	1	1	1	1	1	1	1	1	1	1	1	1	1	1	1	15
COG0500	R	SAM-dependent methyltransferases	3	2	3	2	2	2	2	2	2	1	2	2	3	2	2	32
COG0515	R	Serine/threonine protein kinase	0	0	0	0	0	0	0	1	1	1	0	0	0	0	0	3
COG0517	R	FOG: CBS domain	3	3	3	3	3	3	3	3	3	3	3	3	3	3	3	45
COG0535	R	Predicted Fe-S oxidoreductases	2	2	2	2	2	2	2	3	3	3	2	2	3	2	3	35
COG0536	R	Predicted GTPase	1	1	1	1	1	1	1	1	1	1	1	1	1	1	1	15
COG0537	R	Diadenosine tetraphosphate (Ap4A) hydrolase and other HIT family hydrolases	1	1	1	1	1	1	1	1	1	1	1	1	1	1	1	15
COG0561	R	Predicted hydrolases of the HAD superfamily	2	2	2	2	2	2	2	2	2	2	2	2	3	2	2	31
COG0579	R	Predicted dehydrogenase	1	1	1	1	1	1	1	1	1	1	1	1	1	1	1	15
COG0596	R	Predicted hydrolases or acyltransferases (alpha/beta hydrolase superfamily)	1	1	1	1	1	1	1	1	1	1	1	1	2	2	2	18
COG0612	R	Predicted Zn-dependent peptidases	1	0	1	0	0	0	0	1	1	1	1	1	2	4	3	16
COG0613	R	Predicted metal-dependent phosphoesterases (PHP family)	2	2	2	2	2	2	2	2	2	2	2	2	2	2	2	30
COG0618	R	Exopolyphosphatase-related proteins	2	2	2	2	2	2	2	2	2	2	2	2	2	2	2	30
COG0622	R	Predicted phosphoesterase	3	3	3	3	3	3	3	3	3	3	2	3	3	3	3	44
COG0628	R	Predicted permease	2	1	2	1	1	1	1	2	2	2	2	2	2	2	2	25
COG0641	R	Arylsulfatase regulator (Fe-S oxidoreductase)	2	1	2	1	1	1	1	5	6	5	5	5	1	0	0	36
COG0658	R	Predicted membrane metal-binding protein	1	1	1	1	1	1	1	1	1	1	1	1	1	1	1	15
COG0673	R	Predicted dehydrogenases and related proteins	1	1	1	1	1	1	1	1	1	1	1	1	3	1	2	18
COG0679	R	Predicted permeases	1	1	1	1	1	1	1	1	1	1	1	1	1	1	1	15
COG0697	R	Permeases of the drug/metabolite transporter (DMT) superfamily	2	2	2	2	2	2	2	3	3	3	3	3	2	4	2	37
COG0701	R	Predicted permeases	1	1	1	1	1	1	1	1	1	1	1	1	1	1	1	15
COG0705	R	Uncharacterized membrane protein (homolog of Drosophila rhomboid)	2	2	2	2	2	2	2	2	2	2	2	2	2	2	2	30
COG0714	R	MoxR-like ATPases	2	2	2	2	2	2	2	1	1	1	1	1	1	2	3	25
COG0728	R	Uncharacterized membrane protein putative virulence factor	1	1	1	1	1	1	1	1	1	1	1	1	1	1	1	15
COG0730	R	Predicted permeases	2	2	2	2	2	2	2	2	2	2	2	2	2	2	2	30
COG0733	R	Na+-dependent transporters of the SNF family	1	1	1	1	1	1	1	1	1	1	1	1	0	1	1	14
COG0780	R	Enzyme related to GTP cyclohydrolase I	1	1	1	1	1	1	1	0	0	0	0	0	0	0	0	7
COG0795	R	Predicted permeases	1	1	1	1	1	1	1	1	1	1	1	1	0	0	1	13
COG0802	R	Predicted ATPase or kinase	1	1	1	1	1	1	1	1	1	1	1	1	1	1	1	15
COG0820	R	Predicted Fe-S-cluster redox enzyme	2	2	2	2	2	2	2	2	2	2	2	2	2	2	1	29
COG1011	R	Predicted hydrolase (HAD superfamily)	3	3	3	3	3	3	3	2	2	2	2	2	3	3	3	40
COG1028	R	Dehydrogenases with different specificities (related to short-chain alcohol dehydrogenases)	0	0	0	0	0	0	0	0	0	0	0	0	2	2	2	6
COG1033	R	Predicted exporters of the RND superfamily	3	3	3	3	3	3	3	3	3	3	3	3	2	3	3	44
COG1052	R	Lactate dehydrogenase and related dehydrogenases	2	2	2	2	2	2	2	2	2	2	2	2	2	2	2	30
COG1060	R	Thiamine biosynthesis enzyme ThiH and related uncharacterized enzymes	1	1	1	1	1	1	1	1	1	1	1	1	1	1	1	15
COG1063	R	Threonine dehydrogenase and related Zn-dependent dehydrogenases	1	1	1	1	1	1	1	1	1	1	1	1	1	1	1	15
COG1073	R	Hydrolases of the alpha/beta superfamily	1	1	1	1	1	1	1	1	1	1	1	1	1	1	1	15
COG1078	R	HD superfamily phosphohydrolases	1	1	1	1	1	1	1	1	1	1	1	1	1	1	1	15
COG1079	R	Uncharacterized ABC-type transport system permease component	1	1	1	1	1	1	1	1	1	1	1	1	1	1	1	15
COG1092	R	Predicted SAM-dependent methyltransferases	1	1	1	1	1	1	1	1	1	1	1	1	1	1	1	15
COG1106	R	Predicted ATPases	0	0	0	0	0	0	0	2	2	1	0	0	0	0	0	5
COG1137	R	ABC-type (unclassified) transport system ATPase component	1	1	1	1	1	1	1	1	1	1	1	1	1	1	1	15
COG1159	R	GTPase	1	1	1	1	1	1	1	1	1	1	1	1	1	1	1	15
COG1160	R	Predicted GTPases	2	2	2	2	2	2	2	2	2	2	2	2	2	2	2	30
COG1161	R	Predicted GTPases	2	2	2	2	2	2	2	2	2	2	2	2	2	2	2	30
COG1162	R	Predicted GTPases	1	1	1	1	1	1	1	1	1	1	1	1	1	1	1	15
COG1203	R	Predicted helicases	1	1	0	1	1	1	1	0	0	0	1	0	0	0	2	9
COG1234	R	Metal-dependent hydrolases of the beta-lactamase superfamily III	1	1	1	1	1	1	1	1	1	1	1	1	1	1	1	15
COG1237	R	Metal-dependent hydrolases of the beta-lactamase superfamily II	1	1	1	1	1	1	1	1	1	1	1	1	1	1	1	15
COG1242	R	Predicted Fe-S oxidoreductase	1	1	1	1	1	1	1	1	1	1	1	1	1	1	1	15
COG1253	R	Hemolysins and related proteins containing CBS domains	1	1	1	1	1	1	1	1	1	1	1	1	1	1	1	15
COG1268	R	Uncharacterized conserved protein	1	1	1	1	1	1	1	1	1	1	1	1	1	1	1	15
COG1272	R	Predicted membrane protein hemolysin III homolog	1	1	1	1	1	1	1	1	1	1	1	1	0	0	0	12
COG1277	R	ABC-type transport system involved in multi-copper enzyme maturation permease component	1	1	1	1	1	1	1	1	1	1	1	1	1	1	1	15
COG1313	R	Uncharacterized Fe-S protein PflX homolog of pyruvate formate lyase activating proteins	1	0	1	0	0	0	0	1	1	1	1	1	1	1	1	10
COG1323	R	Predicted nucleotidyltransferase	1	1	1	1	1	1	1	1	1	1	1	1	1	1	1	15
COG1350	R	Predicted alternative tryptophan synthase beta-subunit (paralog of TrpB)	1	1	1	1	1	1	1	1	1	1	1	1	0	1	2	15
COG1353	R	Predicted hydrolase of the HD superfamily (permuted catalytic motifs)	2	2	2	2	2	2	2	3	3	3	2	3	1	1	1	31
COG1355	R	Predicted dioxygenase	1	1	1	1	1	1	1	1	1	1	1	1	1	1	1	15
COG1373	R	Predicted ATPase (AAA+ superfamily)	1	1	1	1	1	1	1	0	0	0	0	1	2	3	2	15
COG1387	R	Histidinol phosphatase and related hydrolases of the PHP family	1	1	1	1	1	1	1	1	1	1	1	1	1	1	1	15
COG1399	R	Predicted metal-binding possibly nucleic acid-binding protein	1	1	1	1	1	1	1	1	1	1	1	1	1	1	1	15
COG1409	R	Predicted phosphohydrolases	0	0	0	0	0	0	0	1	1	1	1	1	0	0	0	5
COG1418	R	Predicted HD superfamily hydrolase	1	1	1	1	1	1	1	1	1	1	1	1	0	1	1	14
COG1444	R	Predicted P-loop ATPase fused to an acetyltransferase	0	0	0	0	0	0	0	0	0	0	0	0	1	0	0	1
COG1451	R	Predicted metal-dependent hydrolase	1	1	1	1	1	1	1	0	0	0	0	0	0	0	0	7
COG1461	R	Predicted kinase related to dihydroxyacetone kinase	1	1	1	1	1	1	1	1	1	1	1	1	1	1	1	15
COG1473	R	Metal-dependent amidase/aminoacylase/carboxypeptidase	1	1	1	1	1	1	1	1	1	1	1	1	1	1	1	15
COG1480	R	Predicted membrane-associated HD superfamily hydrolase	1	1	1	1	1	1	1	1	1	1	1	1	1	1	1	15
COG1489	R	DNA-binding protein stimulates sugar fermentation	1	1	1	1	1	1	1	1	1	1	1	1	0	0	0	12
COG1524	R	Uncharacterized proteins of the AP superfamily	1	1	1	1	1	1	1	1	1	1	1	1	0	1	1	14
COG1546	R	Uncharacterized protein (competence- and mitomycin-induced)	1	1	1	1	1	1	1	1	1	1	1	1	1	1	1	15
COG1574	R	Predicted metal-dependent hydrolase with the TIM-barrel fold	1	1	1	1	1	1	1	1	1	1	1	1	1	1	1	15
COG1606	R	ATP-utilizing enzymes of the PP-loop superfamily	1	1	1	1	1	1	1	1	1	1	1	1	1	1	1	15
COG1611	R	Predicted Rossmann fold nucleotide-binding protein	1	1	1	1	1	1	1	1	1	1	1	1	1	1	1	15
COG1623	R	Predicted nucleic-acid-binding protein (contains the HHH domain)	1	1	1	1	1	1	1	1	1	1	1	1	1	1	1	15
COG1647	R	Esterase/lipase	1	1	1	1	1	1	1	1	1	1	1	1	1	1	1	15
COG1660	R	Predicted P-loop-containing kinase	1	1	1	1	1	1	1	1	1	1	1	1	1	1	1	15
COG1669	R	Predicted nucleotidyltransferases	1	1	1	1	1	1	1	0	0	0	1	1	0	0	0	9
COG1694	R	Predicted pyrophosphatase	1	1	1	1	1	1	1	1	1	1	1	1	1	1	1	15
COG1708	R	Predicted nucleotidyltransferases	0	0	0	0	0	0	0	0	0	0	0	0	1	1	1	3
COG1712	R	Predicted dinucleotide-utilizing enzyme	1	1	1	1	1	1	1	1	1	1	1	1	1	1	1	15
COG1721	R	Uncharacterized conserved protein (some members contain a von Willebrand factor type A (vWA) domain)	1	1	1	1	1	1	1	0	0	0	0	0	1	1	1	10
COG1744	R	Uncharacterized ABC-type transport system periplasmic component/surface lipoprotein	2	2	2	2	2	2	2	2	2	2	2	2	2	2	2	30
COG1752	R	Predicted esterase of the alpha-beta hydrolase superfamily	1	1	1	1	1	1	1	2	2	2	2	2	1	1	1	20
COG1811	R	Uncharacterized membrane protein possible Na+ channel or pump	1	1	1	1	1	1	1	1	1	1	1	1	1	1	1	15
COG1827	R	Predicted small molecule binding protein (contains 3H domain)	1	1	1	1	1	1	1	1	1	1	1	1	1	1	1	15
COG1832	R	Predicted CoA-binding protein	1	1	1	1	1	1	1	1	1	1	1	1	1	1	1	15
COG1837	R	Predicted RNA-binding protein (contains KH domain)	1	1	1	1	1	1	1	1	1	1	1	1	1	1	1	15
COG1847	R	Predicted RNA-binding protein	1	1	1	1	1	1	1	1	1	1	1	1	1	1	1	15
COG1853	R	Conserved protein/domain typically associated with flavoprotein oxygenases DIM6/NTAB family	1	1	1	1	1	1	1	1	1	1	1	1	1	1	1	15
COG1896	R	Predicted hydrolases of HD superfamily	1	1	1	1	1	1	1	1	1	1	1	1	1	1	1	15
COG1923	R	Uncharacterized host factor I protein	1	1	1	1	1	1	1	1	1	1	1	1	1	1	1	15
COG1994	R	Zn-dependent proteases	1	1	1	1	1	1	1	1	1	1	1	1	1	1	1	15
COG2045	R	Phosphosulfolactate phosphohydrolase and related enzymes	1	1	1	1	1	1	1	1	1	1	1	1	1	1	1	15
COG2068	R	Uncharacterized MobA-related protein	1	1	1	1	1	1	1	1	1	1	1	1	1	1	1	15
COG2070	R	Dioxygenases related to 2-nitropropane dioxygenase	2	2	2	2	2	2	2	2	2	2	2	2	2	2	2	30
COG2102	R	Predicted ATPases of PP-loop superfamily	1	1	1	1	1	1	1	1	1	1	1	1	1	1	1	15
COG2110	R	Predicted phosphatase homologous to the C-terminal domain of histone macroH2A1	1	1	1	1	1	1	1	1	1	1	1	1	2	1	1	16
COG2129	R	Predicted phosphoesterases related to the Icc protein	0	0	0	0	0	0	0	1	1	1	0	0	0	0	0	3
COG2137	R	Uncharacterized protein conserved in bacteria	1	1	1	1	1	1	1	1	1	1	1	1	0	1	1	14
COG2151	R	Predicted metal-sulfur cluster biosynthetic enzyme	1	1	1	1	1	1	1	1	1	1	1	1	1	1	1	15
COG2179	R	Predicted hydrolase of the HAD superfamily	1	1	1	1	1	1	1	1	1	1	1	1	1	1	1	15
COG2220	R	Predicted Zn-dependent hydrolases of the beta-lactamase fold	1	1	1	1	1	1	1	1	1	1	1	1	1	1	1	15
COG2244	R	Membrane protein involved in the export of O-antigen and teichoic acid	0	0	0	0	0	0	0	0	1	0	1	0	1	1	2	6
COG2251	R	Predicted nuclease (RecB family)	1	1	1	1	1	1	1	1	1	1	1	1	2	1	1	16
COG2252	R	Permeases	1	1	1	1	1	1	1	1	1	1	1	1	1	1	1	15
COG2262	R	GTPases	1	1	1	1	1	1	1	1	1	1	1	1	1	1	1	15
COG2316	R	Predicted hydrolase (HD superfamily)	1	1	1	1	1	1	1	1	1	1	1	1	1	1	1	15
COG2319	R	FOG: WD40 repeat	0	0	0	0	0	0	0	0	0	0	0	0	1	1	1	3
COG2344	R	AT-rich DNA-binding protein	2	2	2	2	2	2	2	2	2	2	2	2	2	2	2	30
COG2373	R	Large extracellular alpha-helical protein	1	1	1	1	1	1	1	1	1	1	1	1	0	1	1	14
COG2391	R	Predicted transporter component	0	0	0	0	0	0	0	0	0	0	0	0	1	1	0	2
COG2403	R	Predicted GTPase	1	1	1	1	1	1	1	1	1	1	1	1	0	0	0	12
COG2406	R	Protein distantly related to bacterial ferritins	0	0	0	0	0	0	0	0	0	0	1	1	0	0	0	2
COG2516	R	Biotin synthase-related enzyme	1	1	1	1	1	1	1	1	1	1	1	1	1	1	1	15
COG2605	R	Predicted kinase related to galactokinase and mevalonate kinase	0	0	0	0	0	0	0	0	0	0	0	1	0	0	0	1
COG2738	R	Predicted Zn-dependent protease	1	1	1	1	1	1	1	1	1	1	1	1	1	1	1	15
COG2819	R	Predicted hydrolase of the alpha/beta superfamily	1	0	0	0	0	0	0	0	0	0	0	0	1	1	1	4
COG2872	R	Predicted metal-dependent hydrolases related to alanyl-tRNA synthetase HxxxH domain	1	1	0	1	1	1	1	1	1	1	1	1	1	1	1	14
COG2985	R	Predicted permease	1	1	1	1	1	1	1	1	1	1	1	1	1	1	1	15
COG2992	R	Uncharacterized FlgJ-related protein	1	1	1	1	1	1	1	1	1	1	1	1	1	1	1	15
COG3341	R	Predicted double-stranded RNA/RNA-DNA hybrid binding protein	1	1	1	1	1	1	1	2	2	1	0	2	1	1	1	17
COG3450	R	Predicted enzyme of the cupin superfamily	1	1	1	1	1	1	1	1	1	1	1	1	1	1	1	15
COG3481	R	Predicted HD-superfamily hydrolase	1	1	1	1	1	1	1	1	1	1	1	1	1	1	1	15
COG3694	R	ABC-type uncharacterized transport system permease component	0	0	0	0	0	0	0	0	0	0	0	0	1	1	1	3
COG3845	R	ABC-type uncharacterized transport systems ATPase components	1	1	1	1	1	1	1	1	1	1	1	1	1	1	1	15
COG3858	R	Predicted glycosyl hydrolase	0	0	0	0	0	0	0	0	0	0	0	0	1	0	0	1
COG3872	R	Predicted metal-dependent enzyme	1	1	1	1	1	1	1	1	1	1	1	1	1	1	1	15
COG4099	R	Predicted peptidase	0	0	0	0	0	0	0	0	0	0	0	0	1	1	1	3
COG4112	R	Predicted phosphoesterase (MutT family)	1	1	1	1	1	1	1	1	1	1	1	1	1	1	1	15
COG4123	R	Predicted O-methyltransferase	1	1	1	1	1	1	1	1	1	1	1	1	1	1	1	15
COG4277	R	Predicted DNA-binding protein with the Helix-hairpin-helix motif	1	1	1	1	1	1	1	0	0	0	0	0	1	1	1	10
COG4586	R	ABC-type uncharacterized transport system ATPase component	0	0	0	0	0	0	0	0	0	0	0	0	2	2	2	6
COG4603	R	ABC-type uncharacterized transport system permease component	1	1	1	1	1	1	1	1	1	1	1	1	1	1	1	15
COG4624	R	Iron only hydrogenase large subunit C-terminal domain	3	3	3	3	3	3	3	3	3	3	4	3	3	3	3	46
COG4638	R	Phenylpropionate dioxygenase and related ring-hydroxylating dioxygenases large terminal subunit	0	0	0	0	0	0	0	0	0	0	0	0	1	1	1	3
COG4824	R	Phage-related holin (Lysis protein)	0	0	0	0	0	0	0	0	0	0	0	0	1	0	0	1
COG4892	R	Predicted heme/steroid binding protein	0	0	0	0	0	0	0	0	0	0	1	1	2	1	1	6
COG4928	R	Predicted P-loop ATPase	2	0	0	0	0	0	0	2	2	2	2	2	0	1	1	14
COG4948	R	L-alanine-DL-glutamate epimerase and related enzymes of enolase superfamily	1	1	1	1	1	1	1	1	1	1	1	1	1	0	1	14
COG4989	R	Predicted oxidoreductase	0	0	0	0	0	0	0	0	0	0	1	0	1	1	1	4
COG5012	R	Predicted cobalamin binding protein	1	1	1	1	1	1	1	1	1	1	1	1	1	1	1	15
COG5496	R	Predicted thioesterase	1	1	1	1	1	1	1	1	1	1	1	1	1	1	1	15
COG0217	S	Uncharacterized conserved protein	1	1	1	1	1	1	1	1	1	1	1	1	1	1	1	15
COG0344	S	Predicted membrane protein	1	1	1	1	1	1	1	1	1	1	1	1	2	2	2	18
COG0391	S	Uncharacterized conserved protein	1	1	1	1	1	1	1	1	1	1	1	1	0	1	1	14
COG0392	S	Predicted integral membrane protein	3	3	3	3	3	3	3	3	3	3	3	3	3	3	3	45
COG0393	S	Uncharacterized conserved protein	1	1	1	1	1	1	1	1	1	1	1	1	1	1	1	15
COG0432	S	Uncharacterized conserved protein	2	2	1	2	2	2	2	2	2	2	2	2	2	2	2	29
COG0599	S	Uncharacterized homolog of gamma-carboxymuconolactone decarboxylase subunit	1	1	1	1	1	1	1	1	1	1	1	1	1	1	1	15
COG0718	S	Uncharacterized protein conserved in bacteria	1	1	1	1	1	1	1	0	0	1	1	1	1	1	1	13
COG0759	S	Uncharacterized conserved protein	1	1	1	1	1	1	1	1	1	1	1	1	1	1	0	14
COG0762	S	Predicted integral membrane protein	1	1	1	1	1	1	1	1	1	1	1	1	1	1	1	15
COG0779	S	Uncharacterized protein conserved in bacteria	1	1	1	1	1	1	1	1	1	1	1	1	1	1	1	15
COG0799	S	Uncharacterized homolog of plant Iojap protein	1	1	1	1	1	1	1	1	1	1	1	1	1	1	1	15
COG1259	S	Uncharacterized conserved protein	1	1	1	1	1	1	1	1	1	1	1	1	1	1	1	15
COG1284	S	Uncharacterized conserved protein	1	1	1	1	1	1	1	1	1	1	1	1	1	1	1	15
COG1302	S	Uncharacterized protein conserved in bacteria	2	2	2	2	2	2	2	2	2	2	2	2	2	2	2	30
COG1307	S	Uncharacterized protein conserved in bacteria	2	2	2	2	2	2	2	2	2	2	2	2	3	3	2	32
COG1354	S	Uncharacterized conserved protein	1	1	1	1	1	1	1	1	1	1	1	1	1	1	1	15
COG1371	S	Uncharacterized conserved protein	1	1	1	1	1	1	1	1	1	1	1	1	1	1	1	15
COG1376	S	Uncharacterized protein conserved in bacteria	1	0	1	0	0	0	0	1	1	1	1	1	1	1	1	10
COG1385	S	Uncharacterized protein conserved in bacteria	1	1	1	1	1	1	1	1	1	1	1	1	1	1	1	15
COG1432	S	Uncharacterized conserved protein	1	1	1	1	1	1	1	0	0	0	0	0	0	0	0	7
COG1433	S	Uncharacterized conserved protein	2	2	2	2	2	2	2	2	2	2	2	2	1	2	1	28
COG1434	S	Uncharacterized conserved protein	1	1	1	1	1	1	1	1	1	1	1	1	0	1	1	14
COG1469	S	Uncharacterized conserved protein	1	1	1	1	1	1	1	1	1	1	1	1	1	1	1	15
COG1479	S	Uncharacterized conserved protein	1	0	0	0	0	0	0	0	0	0	0	0	0	0	0	1
COG1481	S	Uncharacterized protein conserved in bacteria	1	1	1	1	1	1	1	1	1	1	1	1	1	1	1	15
COG1496	S	Uncharacterized conserved protein	1	1	1	1	1	1	1	1	1	1	1	1	1	1	1	15
COG1507	S	Uncharacterized conserved protein	1	1	1	1	1	1	1	1	1	1	1	1	1	0	1	14
COG1520	S	FOG: WD40-like repeat	3	2	3	2	2	2	2	2	2	2	2	2	3	3	3	35
COG1543	S	Uncharacterized conserved protein	1	1	1	1	1	1	1	1	1	1	1	1	1	1	1	15
COG1550	S	Uncharacterized protein conserved in bacteria	1	1	1	1	1	1	1	1	1	1	1	1	1	1	1	15
COG1561	S	Uncharacterized stress-induced protein	1	1	1	1	1	1	1	1	1	1	1	1	1	1	1	15
COG1576	S	Uncharacterized conserved protein	1	1	1	1	1	1	1	1	1	1	1	1	0	1	1	14
COG1578	S	Uncharacterized conserved protein	1	1	1	1	1	1	1	1	1	1	1	1	1	1	1	15
COG1598	S	Uncharacterized conserved protein	0	0	0	0	0	0	0	0	0	1	1	1	0	0	0	3
COG1610	S	Uncharacterized conserved protein	1	1	1	1	1	1	1	1	1	1	1	1	1	1	1	15
COG1633	S	Uncharacterized conserved protein	1	1	1	1	1	1	1	1	1	1	1	1	1	1	1	15
COG1636	S	Uncharacterized protein conserved in bacteria	1	1	1	1	1	1	1	1	1	1	1	1	1	1	1	15
COG1655	S	Uncharacterized protein conserved in bacteria	1	1	1	1	1	1	1	1	1	1	1	1	1	1	1	15
COG1665	S	Uncharacterized protein conserved in archaea	1	1	1	1	1	1	1	0	0	0	0	0	1	1	0	9
COG1690	S	Uncharacterized conserved protein	1	1	1	1	1	1	1	1	1	1	1	1	1	2	1	16
COG1699	S	Uncharacterized protein conserved in bacteria	1	1	1	1	1	1	1	1	1	1	1	1	1	1	1	15
COG1704	S	Uncharacterized conserved protein	1	1	1	1	1	1	1	1	1	1	1	1	1	1	1	15
COG1728	S	Uncharacterized protein conserved in bacteria	1	1	1	1	1	1	1	1	1	1	1	1	1	1	1	15
COG1738	S	Uncharacterized conserved protein	3	3	3	3	3	3	3	2	2	2	2	2	2	2	2	37
COG1739	S	Uncharacterized conserved protein	1	1	1	1	1	1	1	1	1	1	1	1	1	1	1	15
COG1774	S	Uncharacterized homolog of PSP1	1	1	1	1	1	1	1	1	1	1	1	1	1	1	1	15
COG1801	S	Uncharacterized conserved protein	1	1	1	1	1	1	1	1	1	1	1	1	1	1	1	15
COG1814	S	Uncharacterized membrane protein	1	1	1	1	1	1	1	1	1	1	1	1	1	1	1	15
COG1833	S	Uncharacterized conserved protein	1	0	1	0	0	0	0	1	1	1	1	1	1	1	0	9
COG1856	S	Uncharacterized homolog of biotin synthetase	1	1	1	1	1	1	1	1	1	1	1	1	1	1	1	15
COG1900	S	Uncharacterized conserved protein	1	1	1	1	1	1	1	0	0	0	0	0	1	1	1	10
COG1912	S	Uncharacterized conserved protein	1	1	1	1	1	1	1	1	1	1	1	1	1	1	1	15
COG1917	S	Uncharacterized conserved protein contains double-stranded beta-helix domain	1	1	1	1	1	1	1	1	1	1	1	1	1	1	1	15
COG1937	S	Uncharacterized protein conserved in bacteria	1	1	1	1	1	1	1	1	1	1	1	1	1	1	1	15
COG1939	S	Uncharacterized protein conserved in bacteria	1	1	1	1	1	1	1	1	1	1	1	1	1	1	1	15
COG1963	S	Uncharacterized protein conserved in bacteria	1	1	1	1	1	1	1	1	1	1	1	1	1	1	1	15
COG1992	S	Uncharacterized conserved protein	1	1	1	1	1	1	1	1	1	1	1	1	1	1	1	15
COG1993	S	Uncharacterized conserved protein	1	1	1	1	1	1	1	1	1	1	1	1	1	1	1	15
COG2013	S	Uncharacterized conserved protein	1	1	1	1	1	1	1	0	1	1	1	1	1	1	1	14
COG2014	S	Uncharacterized conserved protein	1	1	1	1	1	1	1	1	1	1	1	1	1	1	1	15
COG2035	S	Predicted membrane protein	1	1	1	1	1	1	1	1	1	1	1	1	1	1	1	15
COG2052	S	Uncharacterized protein conserved in bacteria	1	1	1	1	1	1	1	1	1	1	1	1	1	1	1	15
COG2078	S	Uncharacterized conserved protein	1	1	1	1	1	1	1	1	1	1	1	1	1	1	1	15
COG2096	S	Uncharacterized conserved protein	1	1	1	1	1	1	1	1	1	1	1	1	1	1	1	15
COG2122	S	Uncharacterized conserved protein	1	1	1	1	1	1	1	0	0	0	0	0	1	1	1	10
COG2257	S	Uncharacterized homolog of the cytoplasmic domain of flagellar protein FhlB	1	1	1	1	1	1	1	1	1	1	1	1	1	1	1	15
COG2327	S	Uncharacterized conserved protein	1	1	1	1	1	1	1	1	1	1	1	1	1	1	1	15
COG2331	S	Uncharacterized protein conserved in bacteria	1	1	1	1	1	1	1	1	1	1	0	1	1	1	1	14
COG2359	S	Uncharacterized protein conserved in bacteria	2	2	2	2	2	2	2	2	2	2	2	2	2	2	2	30
COG2361	S	Uncharacterized conserved protein	1	1	1	1	1	1	1	0	0	0	0	1	0	0	0	8
COG2461	S	Uncharacterized conserved protein	1	1	1	1	1	1	1	1	1	1	1	1	1	1	1	15
COG2815	S	Uncharacterized protein conserved in bacteria	1	1	1	1	1	1	1	1	1	1	1	1	1	1	1	15
COG2908	S	Uncharacterized protein conserved in bacteria	2	2	2	2	2	2	2	1	1	1	2	2	1	2	0	24
COG3234	S	Uncharacterized protein conserved in bacteria	1	1	1	1	1	1	1	1	1	1	1	1	2	1	1	16
COG3246	S	Uncharacterized conserved protein	1	1	1	1	1	1	1	1	1	1	1	1	1	1	1	15
COG3330	S	Uncharacterized protein conserved in bacteria	1	1	1	1	1	1	1	1	1	1	1	1	1	1	1	15
COG3462	S	Predicted membrane protein	1	1	1	1	1	1	1	0	0	0	0	0	0	0	0	7
COG3472	S	Uncharacterized conserved protein	1	0	0	0	0	0	0	0	0	0	0	0	0	0	0	1
COG3584	S	Uncharacterized protein conserved in bacteria	1	1	1	1	1	1	1	1	1	1	1	1	1	1	1	15
COG3601	S	Predicted membrane protein	1	1	1	1	1	1	1	0	1	1	1	1	1	1	1	14
COG3681	S	Uncharacterized conserved protein	1	1	1	1	1	1	1	1	1	1	1	1	1	1	1	15
COG3804	S	Uncharacterized conserved protein related to dihydrodipicolinate reductase	1	1	1	1	1	1	1	1	1	1	1	1	1	1	1	15
COG3832	S	Uncharacterized conserved protein	1	1	1	1	1	1	1	1	1	1	1	1	1	1	1	15
COG3862	S	Uncharacterized protein with conserved CXXC pairs	1	1	1	1	1	1	1	1	1	1	1	1	1	1	1	15
COG3864	S	Uncharacterized protein conserved in bacteria	1	1	1	1	1	1	1	1	1	1	1	1	0	1	1	14
COG3877	S	Uncharacterized protein conserved in bacteria	1	1	1	1	1	1	1	1	1	1	1	1	0	1	1	14
COG4198	S	Uncharacterized conserved protein	1	1	1	1	1	1	1	1	1	1	1	1	2	1	2	17
COG4267	S	Predicted membrane protein	1	1	1	1	1	1	1	1	1	1	1	1	0	1	1	14
COG4748	S	Uncharacterized conserved protein	0	0	0	0	0	0	0	0	0	1	0	0	0	0	0	1
COG4752	S	Uncharacterized protein conserved in bacteria	1	1	1	1	1	1	1	1	1	1	1	1	1	1	1	15
COG4769	S	Predicted membrane protein	1	1	1	1	1	1	1	1	1	1	1	1	1	1	1	15
COG4878	S	Uncharacterized protein conserved in bacteria	1	1	1	1	1	1	1	1	1	1	1	1	1	1	1	15
COG4886	S	Leucine-rich repeat (LRR) protein	0	0	0	0	0	0	0	0	0	0	0	0	1	0	0	1
COG4902	S	Uncharacterized protein conserved in archaea	1	1	1	1	1	1	1	1	1	1	0	0	2	1	1	14
COG4907	S	Predicted membrane protein	1	1	1	1	1	1	1	1	1	1	1	1	1	1	1	15
COG4951	S	Uncharacterized protein conserved in bacteria	0	0	0	0	0	0	0	1	1	1	0	1	0	0	0	4
COG5011	S	Uncharacterized protein conserved in bacteria	1	1	1	1	1	1	1	1	1	1	1	1	1	1	1	15
COG5276	S	Uncharacterized conserved protein	0	0	0	0	0	0	0	0	0	0	0	0	1	0	0	1
COG5341	S	Uncharacterized protein conserved in bacteria	1	1	1	1	1	1	1	1	1	1	1	1	1	1	1	15
COG5394	S	Uncharacterized protein conserved in bacteria	1	1	1	1	1	1	1	1	1	1	1	1	1	1	1	15
COG5483	S	Uncharacterized conserved protein	1	1	1	1	1	1	1	0	0	0	0	0	0	0	0	7
COG5495	S	Uncharacterized conserved protein	1	1	1	1	1	1	1	1	1	1	1	1	1	1	1	15
COG5551	S	Uncharacterized conserved protein	0	0	0	0	0	0	0	3	3	3	1	3	0	0	0	13
COG5652	S	Predicted integral membrane protein	1	1	0	1	1	1	1	0	0	1	1	1	1	1	1	12
NOG00011	S	Uncharacterized conserved protein	11	9	11	9	9	9	9	10	10	10	11	10	12	12	13	155
NOG00086	S	Uncharacterized conserved protein	0	0	0	0	0	0	0	0	0	0	0	0	1	1	1	3
NOG00107	S	Uncharacterized conserved protein	0	0	0	0	0	0	0	0	0	0	0	0	0	0	1	1
NOG00230	S	Uncharacterized conserved protein	0	0	0	0	0	0	0	0	0	0	0	0	1	1	0	2
NOG00241	S	Uncharacterized conserved protein	1	1	1	1	1	1	1	1	1	1	1	1	1	1	1	15
NOG00344	S	Uncharacterized conserved protein	1	1	1	1	1	1	1	1	1	1	1	1	1	1	1	15
NOG00425	S	Uncharacterized conserved protein	1	1	1	1	1	1	1	1	1	1	1	1	1	1	1	15
NOG00461	S	Uncharacterized conserved protein	1	1	1	1	1	1	1	1	1	1	1	1	1	1	1	15
NOG01083	S	Uncharacterized conserved protein	1	1	1	1	1	1	1	1	1	1	1	1	1	1	1	15
NOG01331	S	Uncharacterized conserved protein	1	1	1	1	1	1	1	1	1	1	2	1	1	1	1	16
NOG01899	S	Uncharacterized conserved protein	0	0	0	0	0	0	0	0	1	0	0	0	0	0	0	1
NOG02605	S	Uncharacterized conserved protein	1	1	1	1	1	1	1	1	1	1	1	1	1	1	1	15
NOG02786	S	Uncharacterized conserved protein	1	1	1	1	1	1	1	0	0	0	0	0	0	0	0	7
NOG02827	S	Uncharacterized conserved protein	4	4	4	0	0	1	0	3	3	2	0	0	0	2	5	28
NOG02892	S	Uncharacterized conserved protein	0	0	0	0	0	0	0	0	0	0	0	0	1	1	1	3
NOG03688	S	Uncharacterized conserved protein	1	1	1	1	1	1	1	1	1	1	1	1	1	1	1	15
NOG03749	S	Uncharacterized conserved protein	1	1	1	1	1	1	1	1	1	1	1	1	1	1	1	15
NOG03766	S	Uncharacterized conserved protein	1	1	1	1	1	1	1	0	0	0	0	0	0	0	0	7
NOG03789	S	Uncharacterized conserved protein	0	0	0	0	0	0	0	0	0	0	1	1	0	0	0	2
NOG03872	S	Uncharacterized conserved protein	1	1	1	1	1	1	1	0	0	0	0	0	0	1	1	9
NOG03985	S	Uncharacterized conserved protein	1	1	1	1	1	1	1	1	1	1	1	1	1	1	1	15
NOG04041	S	Uncharacterized conserved protein	1	1	1	1	1	1	1	1	1	1	1	1	1	1	1	15
NOG04054	S	Uncharacterized conserved protein	0	0	0	0	0	0	0	0	0	0	0	0	1	1	1	3
NOG04343	S	Uncharacterized conserved protein	1	1	1	1	1	1	1	0	0	0	0	0	0	0	0	7
NOG04345	S	Uncharacterized conserved protein	1	1	1	1	1	1	1	1	1	1	1	1	1	1	1	15
NOG04425	S	Uncharacterized conserved protein	1	1	1	1	1	1	1	1	1	1	1	1	1	1	1	15
NOG04685	S	Uncharacterized conserved protein	0	0	0	0	0	0	0	0	0	0	0	0	1	2	1	4
NOG05354	S	Uncharacterized conserved protein	1	1	1	1	1	1	1	1	1	1	1	1	1	1	1	15
NOG05466	S	Uncharacterized conserved protein	1	1	1	1	1	1	1	0	0	0	0	0	0	0	0	7
NOG05523	S	Uncharacterized conserved protein	1	1	1	1	1	1	1	1	1	1	1	1	1	1	1	15
NOG05714	S	Uncharacterized conserved protein	0	0	0	0	0	0	0	1	0	0	0	0	0	1	0	2
NOG06097	S	Uncharacterized conserved protein	1	1	1	1	1	1	1	1	1	1	1	1	1	1	1	15
NOG06260	S	Uncharacterized conserved protein	1	1	1	1	1	1	1	1	1	1	1	1	1	1	1	15
NOG06529	S	Uncharacterized conserved protein	0	0	0	0	0	0	0	0	0	0	0	0	0	1	1	2
NOG06793	S	Uncharacterized conserved protein	1	1	1	1	1	1	1	0	0	0	0	0	1	1	1	10
NOG07245	S	Uncharacterized conserved protein	0	0	0	0	0	0	0	0	0	0	0	0	0	1	1	2
NOG07327	S	Uncharacterized conserved protein	1	1	1	1	1	1	1	1	1	1	1	1	1	1	1	15
NOG07384	S	Uncharacterized conserved protein	0	0	0	0	0	0	0	0	1	0	0	0	0	0	0	1
NOG07385	S	Uncharacterized conserved protein	0	0	0	0	0	0	0	0	0	1	0	0	0	0	0	1
NOG07420	S	Uncharacterized conserved protein	2	2	2	2	2	2	2	2	2	2	2	2	3	1	3	31
NOG07656	S	Uncharacterized conserved protein	0	0	0	0	0	0	0	0	0	0	0	0	1	0	1	2
NOG07841	S	Uncharacterized conserved protein	2	2	2	2	2	2	2	2	2	2	2	2	2	2	2	30
NOG08078	S	Uncharacterized conserved protein	2	2	2	2	2	2	2	1	1	1	1	1	1	1	1	22
NOG08154	S	Uncharacterized conserved protein	1	1	1	1	1	1	1	0	1	1	1	1	1	1	1	14
NOG08564	S	Uncharacterized conserved protein	0	1	1	1	1	1	1	0	0	0	0	0	1	0	0	7
NOG08696	S	Uncharacterized conserved protein	1	1	1	1	1	1	1	1	1	1	1	1	1	1	2	16
NOG09101	S	Uncharacterized conserved protein	1	1	1	1	1	1	1	1	1	1	1	1	1	1	1	15
NOG09351	S	Uncharacterized conserved protein	0	0	0	0	0	0	0	0	0	0	0	0	1	1	1	3
NOG09365	S	Uncharacterized conserved protein	0	0	0	0	0	0	0	0	0	0	0	0	0	0	1	1
NOG09611	S	Uncharacterized conserved protein	1	1	1	1	1	1	1	0	0	0	0	0	1	1	1	10
NOG100058	S	Uncharacterized conserved protein	1	1	1	1	1	1	1	1	1	1	1	1	1	1	1	15
NOG10062	S	Uncharacterized conserved protein	1	0	1	0	0	0	0	0	0	0	0	0	0	0	0	2
NOG10087	S	Uncharacterized conserved protein	1	1	1	1	1	1	1	0	0	0	0	1	0	0	0	8
NOG101208	S	Uncharacterized conserved protein	1	1	1	1	1	1	1	1	1	1	1	1	1	1	1	15
NOG101242	S	Uncharacterized conserved protein	0	0	0	0	0	0	0	1	1	1	0	1	0	0	0	4
NOG101249	S	Uncharacterized conserved protein	0	0	0	0	0	0	0	0	0	1	0	0	0	0	0	1
NOG101378	S	Uncharacterized conserved protein	1	1	1	1	1	1	1	1	1	1	1	1	1	1	1	15
NOG101452	S	Uncharacterized conserved protein	1	1	1	1	1	1	1	1	1	1	1	1	1	1	1	15
NOG101752	S	Uncharacterized conserved protein	1	1	1	1	1	1	1	1	1	1	1	1	1	1	1	15
NOG101930	S	Uncharacterized conserved protein	0	0	0	0	0	0	0	0	0	0	0	0	0	0	1	1
NOG102050	S	Uncharacterized conserved protein	1	1	1	1	1	1	1	1	1	1	1	1	1	1	1	15
NOG102062	S	Uncharacterized conserved protein	1	1	1	1	1	1	1	1	1	1	1	1	0	1	1	14
NOG102119	S	Uncharacterized conserved protein	1	1	1	1	1	1	1	1	1	1	1	1	1	1	1	15
NOG102359	S	Uncharacterized conserved protein	0	1	1	1	1	1	1	1	1	0	1	0	0	0	0	9
NOG102560	S	Uncharacterized conserved protein	1	1	1	1	1	1	1	1	1	1	1	1	1	1	1	15
NOG102874	S	Uncharacterized conserved protein	0	0	0	0	0	0	0	0	0	0	0	0	1	0	0	1
NOG103610	S	Uncharacterized conserved protein	1	1	1	1	1	1	1	1	1	1	1	1	1	1	1	15
NOG103805	S	Uncharacterized conserved protein	1	1	1	1	1	1	1	1	1	1	1	1	1	1	1	15
NOG10411	S	Uncharacterized conserved protein	0	0	0	0	0	0	0	0	0	0	0	0	0	1	1	2
NOG104194	S	Uncharacterized conserved protein	1	1	1	1	1	1	1	0	0	0	0	0	1	0	0	8
NOG104198	S	Uncharacterized conserved protein	1	1	1	1	1	1	1	1	1	1	1	1	1	1	1	15
NOG105121	S	Uncharacterized conserved protein	0	0	0	0	0	0	0	0	0	0	0	0	1	1	1	3
NOG105148	S	Uncharacterized conserved protein	1	1	1	1	1	1	1	1	1	1	1	1	0	1	1	14
NOG105222	S	Uncharacterized conserved protein	1	1	1	1	1	1	1	1	1	1	1	1	0	1	1	14
NOG105558	S	Uncharacterized conserved protein	1	1	1	1	1	1	1	1	1	1	1	1	1	1	1	15
NOG105597	S	Uncharacterized conserved protein	1	1	1	1	1	1	1	1	1	1	1	1	1	1	1	15
NOG106001	S	Uncharacterized conserved protein	0	0	0	0	0	0	0	0	0	0	0	0	1	1	1	3
NOG106178	S	Uncharacterized conserved protein	1	1	1	1	1	1	1	0	0	1	0	0	1	0	0	9
NOG106250	S	Uncharacterized conserved protein	1	1	1	1	1	1	1	1	1	1	1	1	1	1	1	15
NOG108347	S	Uncharacterized conserved protein	0	0	0	0	0	0	0	1	1	1	1	1	0	0	0	5
NOG108781	S	Uncharacterized conserved protein	1	1	1	1	1	1	1	1	1	1	1	1	1	1	1	15
NOG109126	S	Uncharacterized conserved protein	1	1	1	1	1	1	1	0	0	0	0	0	0	0	0	7
NOG10928	S	Uncharacterized conserved protein	0	0	0	0	0	0	0	0	0	0	0	0	1	2	1	4
NOG109436	S	Uncharacterized conserved protein	1	1	1	1	1	1	1	1	1	1	1	1	1	1	1	15
NOG109855	S	Uncharacterized conserved protein	1	1	1	1	1	1	1	0	0	0	0	0	0	0	0	7
NOG109974	S	Uncharacterized conserved protein	1	1	1	1	1	1	1	1	1	1	1	1	0	0	0	12
NOG110214	S	Uncharacterized conserved protein	1	1	1	1	1	1	1	1	1	1	1	1	1	1	1	15
NOG110609	S	Uncharacterized conserved protein	1	1	1	1	1	1	1	1	1	1	1	1	1	1	1	15
NOG110660	S	Uncharacterized conserved protein	1	1	1	1	1	1	1	0	0	0	0	0	0	0	0	7
NOG111206	S	Uncharacterized conserved protein	1	1	1	1	1	1	1	1	1	1	1	1	1	1	1	15
NOG111859	S	Uncharacterized conserved protein	1	1	1	1	1	1	1	1	1	1	1	1	1	1	1	15
NOG111879	S	Uncharacterized conserved protein	0	0	0	0	0	0	0	0	0	0	0	0	0	1	1	2
NOG112031	S	Uncharacterized conserved protein	1	1	1	1	1	1	1	1	1	1	1	1	1	1	1	15
NOG112238	S	Uncharacterized conserved protein	1	1	1	1	1	1	1	1	1	1	1	1	1	1	1	15
NOG112350	S	Uncharacterized conserved protein	1	1	1	1	1	1	1	1	1	1	1	1	1	1	1	15
NOG112544	S	Uncharacterized conserved protein	1	1	1	1	1	1	1	1	1	1	1	1	1	1	1	15
NOG112598	S	Uncharacterized conserved protein	0	0	0	0	0	0	0	1	1	1	1	1	0	0	0	5
NOG113055	S	Uncharacterized conserved protein	1	1	1	1	1	1	1	1	1	1	1	1	1	1	1	15
NOG113631	S	Uncharacterized conserved protein	1	1	1	1	1	1	1	1	1	1	1	1	1	1	1	15
NOG114056	S	Uncharacterized conserved protein	1	1	1	1	1	1	1	1	1	1	1	1	0	1	1	14
NOG114389	S	Uncharacterized conserved protein	1	1	1	1	1	1	1	1	1	1	1	1	1	1	1	15
NOG115097	S	Uncharacterized conserved protein	1	1	1	1	1	1	1	0	0	0	0	0	1	1	1	10
NOG116133	S	Uncharacterized conserved protein	1	1	1	1	1	1	1	1	1	1	1	1	1	1	1	15
NOG116512	S	Uncharacterized conserved protein	1	1	1	1	1	1	1	1	1	1	1	1	1	1	0	14
NOG116659	S	Uncharacterized conserved protein	0	1	1	1	1	1	1	1	1	1	1	1	1	1	1	14
NOG116697	S	Uncharacterized conserved protein	1	1	1	1	1	1	1	1	1	1	1	1	1	1	1	15
NOG116822	S	Uncharacterized conserved protein	0	0	0	0	0	0	0	0	0	0	0	0	2	1	1	4
NOG116866	S	Uncharacterized conserved protein	0	0	0	0	0	0	0	0	0	0	0	0	1	1	1	3
NOG117141	S	Uncharacterized conserved protein	1	1	1	1	1	1	1	1	1	1	1	1	1	1	1	15
NOG117447	S	Uncharacterized conserved protein	1	1	1	1	1	1	1	1	1	1	1	1	1	1	1	15
NOG11777	S	Uncharacterized conserved protein	1	1	1	1	1	1	1	0	0	0	0	0	0	1	1	9
NOG117980	S	Uncharacterized conserved protein	1	1	1	1	1	1	1	1	1	1	1	1	1	1	1	15
NOG118231	S	Uncharacterized conserved protein	1	1	1	1	1	1	1	1	1	1	1	1	1	1	1	15
NOG118433	S	Uncharacterized conserved protein	1	1	1	1	1	1	1	1	1	1	1	1	1	1	1	15
NOG118459	S	Uncharacterized conserved protein	1	1	1	1	1	1	1	1	1	1	1	1	0	1	1	14
NOG119140	S	Uncharacterized conserved protein	1	1	1	1	1	1	1	1	1	1	1	1	1	1	1	15
NOG119252	S	Uncharacterized conserved protein	1	1	1	1	1	1	1	1	1	1	0	1	1	1	1	14
NOG119417	S	Uncharacterized conserved protein	1	1	1	1	1	1	1	1	1	1	1	1	1	1	1	15
NOG120179	S	Uncharacterized conserved protein	1	1	1	1	1	1	1	1	1	1	1	1	1	1	1	15
NOG120304	S	Uncharacterized conserved protein	0	0	0	0	0	0	0	1	1	1	0	1	1	0	0	5
NOG120779	S	Uncharacterized conserved protein	1	1	1	1	1	1	1	1	1	1	0	1	1	1	1	14
NOG121031	S	Uncharacterized conserved protein	0	0	0	0	0	0	0	0	0	0	0	0	0	1	0	1
NOG121166	S	Uncharacterized conserved protein	1	1	1	1	1	1	1	0	0	1	1	1	0	0	0	10
NOG123645	S	Uncharacterized conserved protein	1	1	1	1	1	1	1	0	0	0	0	0	2	2	2	13
NOG124069	S	Uncharacterized conserved protein	1	1	1	1	1	1	1	1	1	1	1	1	1	1	1	15
NOG126303	S	Uncharacterized conserved protein	1	1	1	1	1	1	1	1	1	1	1	1	1	1	1	15
NOG128620	S	Uncharacterized conserved protein	1	1	1	1	1	1	1	1	1	1	1	1	1	1	1	15
NOG131591	S	Uncharacterized conserved protein	1	1	1	1	1	1	1	1	1	1	1	1	1	1	1	15
NOG134325	S	Uncharacterized conserved protein	1	1	1	1	1	1	1	1	1	1	0	0	0	1	1	12
NOG136145	S	Uncharacterized conserved protein	1	1	1	1	1	1	1	1	1	1	0	1	0	1	1	13
NOG136206	S	Uncharacterized conserved protein	1	1	1	1	1	1	1	1	1	1	1	1	1	1	1	15
NOG136284	S	Uncharacterized conserved protein	1	1	1	1	1	1	1	1	1	1	1	1	1	1	1	15
NOG137975	S	Uncharacterized conserved protein	1	1	1	1	1	1	1	1	1	1	1	1	1	1	1	15
NOG137996	S	Uncharacterized conserved protein	1	1	1	1	1	1	1	1	1	1	1	1	1	1	1	15
NOG139535	S	Uncharacterized conserved protein	0	0	0	0	0	0	0	0	0	0	0	0	1	1	1	3
NOG139788	S	Uncharacterized conserved protein	1	1	1	1	1	1	1	1	1	1	1	1	1	1	1	15
NOG140164	S	Uncharacterized conserved protein	1	0	0	0	0	0	0	0	1	0	0	0	2	0	1	5
NOG140201	S	Uncharacterized conserved protein	1	1	1	1	1	1	1	2	2	2	1	2	1	1	1	19
NOG14035	S	Uncharacterized conserved protein	1	1	1	1	1	1	1	1	1	1	1	1	1	1	1	15
NOG141383	S	Uncharacterized conserved protein	1	1	1	1	1	1	1	1	1	1	1	1	1	1	1	15
NOG141471	S	Uncharacterized conserved protein	1	1	1	1	1	1	1	1	1	1	1	1	1	1	1	15
NOG142410	S	Uncharacterized conserved protein	0	0	0	0	0	0	0	0	0	0	0	0	1	1	1	3
NOG143260	S	Uncharacterized conserved protein	1	1	1	1	1	1	1	1	1	1	1	1	1	1	1	15
NOG143405	S	Uncharacterized conserved protein	1	1	1	1	1	1	1	1	1	1	1	1	1	1	1	15
NOG143940	S	Uncharacterized conserved protein	0	0	0	0	0	0	0	1	1	0	1	1	0	0	0	4
NOG144172	S	Uncharacterized conserved protein	0	0	0	0	0	0	0	1	1	0	0	0	1	0	0	3
NOG144690	S	Uncharacterized conserved protein	1	1	1	1	1	1	1	1	1	1	1	1	0	1	1	14
NOG146428	S	Uncharacterized conserved protein	1	1	1	1	1	1	1	1	1	1	1	1	1	1	1	15
NOG146475	S	Uncharacterized conserved protein	1	1	1	1	1	1	1	0	1	1	1	1	1	1	2	15
NOG147134	S	Uncharacterized conserved protein	1	0	1	0	0	0	0	0	0	0	0	0	1	1	1	5
NOG14724	S	Uncharacterized conserved protein	1	1	1	1	1	1	1	1	1	1	1	1	1	1	1	15
NOG147873	S	Uncharacterized conserved protein	1	1	1	1	1	1	1	1	1	1	1	1	1	1	1	15
NOG148046	S	Uncharacterized conserved protein	0	0	0	0	0	0	0	0	0	0	0	0	1	1	1	3
NOG148214	S	Uncharacterized conserved protein	1	1	1	1	1	1	1	1	1	1	1	1	1	1	1	15
NOG14877	S	Uncharacterized conserved protein	1	1	1	1	1	1	1	0	0	0	0	0	1	1	0	9
NOG148995	S	Uncharacterized conserved protein	0	0	0	0	0	0	0	1	1	1	0	0	0	0	0	3
NOG14924	S	Uncharacterized conserved protein	0	0	0	0	0	0	0	0	0	0	0	0	1	0	0	1
NOG14947	S	Uncharacterized conserved protein	1	1	1	1	1	1	1	1	1	1	1	1	1	1	1	15
NOG149761	S	Uncharacterized conserved protein	1	1	1	1	1	1	1	1	1	1	1	1	0	1	1	14
NOG15001	S	Uncharacterized conserved protein	0	0	0	0	0	0	0	0	0	0	0	0	1	1	1	3
NOG151267	S	Uncharacterized conserved protein	0	0	0	0	0	0	0	1	1	1	0	1	0	0	0	4
NOG151939	S	Uncharacterized conserved protein	1	1	1	1	1	1	1	1	1	1	1	1	1	1	1	15
NOG152353	S	Uncharacterized conserved protein	1	1	1	1	1	1	1	1	1	1	1	1	1	1	1	15
NOG153073	S	Uncharacterized conserved protein	0	0	0	0	0	0	0	0	0	0	0	0	1	0	0	1
NOG153144	S	Uncharacterized conserved protein	1	1	1	1	1	1	1	1	1	1	1	1	1	1	1	15
NOG153802	S	Uncharacterized conserved protein	1	1	1	1	1	1	1	1	1	1	1	1	1	1	0	14
NOG15455	S	Uncharacterized conserved protein	1	1	1	1	1	1	1	0	0	0	0	0	0	0	0	7
NOG154725	S	Uncharacterized conserved protein	1	1	1	1	1	1	1	1	1	1	1	1	1	1	1	15
NOG157140	S	Uncharacterized conserved protein	1	1	1	1	1	1	1	1	1	1	1	1	1	1	1	15
NOG157386	S	Uncharacterized conserved protein	1	1	1	1	1	1	1	1	1	1	1	1	1	1	1	15
NOG157843	S	Uncharacterized conserved protein	1	1	1	1	1	1	1	0	0	1	0	0	1	0	0	9
NOG157966	S	Uncharacterized conserved protein	1	1	1	1	1	1	1	1	1	1	1	1	1	1	1	15
NOG158676	S	Uncharacterized conserved protein	0	0	0	0	0	0	0	0	0	0	1	0	0	0	0	1
NOG158684	S	Uncharacterized conserved protein	2	2	2	2	2	2	2	2	2	1	1	1	1	1	2	25
NOG159244	S	Uncharacterized conserved protein	1	1	1	1	1	1	1	1	1	1	1	1	1	1	1	15
NOG15926	S	Uncharacterized conserved protein	1	1	1	1	1	1	1	1	1	1	1	1	1	1	1	15
NOG160786	S	Uncharacterized conserved protein	0	0	0	0	0	0	0	0	0	0	0	0	1	0	0	1
NOG160988	S	Uncharacterized conserved protein	1	1	1	1	1	1	1	1	1	1	1	1	1	1	1	15
NOG161013	S	Uncharacterized conserved protein	0	0	0	0	0	0	0	0	0	0	0	0	1	0	1	2
NOG161499	S	Uncharacterized conserved protein	1	1	1	1	1	1	1	0	0	1	0	0	1	0	0	9
NOG161677	S	Uncharacterized conserved protein	1	1	1	1	1	1	1	1	1	1	1	1	1	1	1	15
NOG162420	S	Uncharacterized conserved protein	2	2	2	2	2	2	2	2	2	1	2	1	2	1	1	26
NOG162436	S	Uncharacterized conserved protein	1	1	1	1	1	1	1	1	1	1	1	1	1	1	1	15
NOG163515	S	Uncharacterized conserved protein	2	2	2	2	2	2	2	2	2	1	2	2	2	1	2	28
NOG163687	S	Uncharacterized conserved protein	1	1	1	1	1	1	1	1	1	1	1	1	1	1	1	15
NOG164664	S	Uncharacterized conserved protein	1	1	1	1	1	1	1	1	1	0	1	0	1	1	1	13
NOG165651	S	Uncharacterized conserved protein	1	1	1	1	1	1	1	1	1	1	1	1	1	1	1	15
NOG165682	S	Uncharacterized conserved protein	1	1	1	1	1	1	1	1	1	1	1	1	1	1	1	15
NOG167261	S	Uncharacterized conserved protein	0	0	0	0	0	0	0	0	0	0	0	1	0	0	0	1
NOG167685	S	Uncharacterized conserved protein	1	1	1	1	1	1	1	1	1	1	1	1	1	1	1	15
NOG167722	S	Uncharacterized conserved protein	1	1	1	1	1	1	1	1	1	1	1	1	1	1	1	15
NOG169025	S	Uncharacterized conserved protein	0	0	0	0	0	0	0	0	0	0	0	0	0	1	1	2
NOG169054	S	Uncharacterized conserved protein	1	1	1	1	1	1	1	1	1	1	1	1	0	1	1	14
NOG169345	S	Uncharacterized conserved protein	1	1	1	1	1	1	1	0	0	1	0	0	1	0	0	9
NOG169895	S	Uncharacterized conserved protein	1	1	1	1	1	1	1	1	1	1	1	1	1	1	1	15
NOG171003	S	Uncharacterized conserved protein	1	1	1	1	1	1	1	1	1	1	1	1	1	1	1	15
NOG171817	S	Uncharacterized conserved protein	0	0	0	0	0	0	0	0	0	1	0	0	1	0	0	2
NOG172146	S	Uncharacterized conserved protein	1	1	1	1	1	1	1	1	1	1	1	1	1	1	1	15
NOG172188	S	Uncharacterized conserved protein	0	0	0	0	0	0	0	1	1	1	0	0	0	0	0	3
NOG173066	S	Uncharacterized conserved protein	1	1	1	1	1	1	1	0	0	0	0	0	0	1	1	9
NOG173121	S	Uncharacterized conserved protein	1	1	1	1	1	1	1	0	0	1	0	0	1	0	0	9
NOG173163	S	Uncharacterized conserved protein	1	1	1	1	1	1	1	1	1	1	1	1	0	1	1	14
NOG173755	S	Uncharacterized conserved protein	1	1	1	1	1	1	1	0	0	0	0	0	2	2	2	13
NOG174158	S	Uncharacterized conserved protein	0	0	0	0	0	0	0	0	0	0	1	1	0	0	0	2
NOG175391	S	Uncharacterized conserved protein	1	1	1	1	1	1	1	1	1	1	1	1	1	1	1	15
NOG175688	S	Uncharacterized conserved protein	2	2	1	2	2	2	2	0	0	0	0	0	0	1	2	16
NOG176283	S	Uncharacterized conserved protein	0	0	0	0	0	0	0	0	0	0	0	0	1	0	0	1
NOG177607	S	Uncharacterized conserved protein	2	2	2	2	2	2	2	2	2	1	2	2	2	1	2	28
NOG177900	S	Uncharacterized conserved protein	1	1	1	1	1	1	1	1	1	1	1	1	1	1	1	15
NOG17822	S	Uncharacterized conserved protein	1	1	1	1	1	1	1	1	1	1	1	1	0	0	0	12
NOG178751	S	Uncharacterized conserved protein	1	1	1	1	1	1	1	1	1	1	1	1	1	1	1	15
NOG178852	S	Uncharacterized conserved protein	1	1	1	1	1	1	1	1	1	1	1	1	1	1	1	15
NOG178913	S	Uncharacterized conserved protein	1	1	1	1	1	1	1	1	1	1	1	1	1	1	1	15
NOG179008	S	Uncharacterized conserved protein	1	1	1	1	1	1	1	0	0	1	0	0	1	0	0	9
NOG179250	S	Uncharacterized conserved protein	1	1	0	1	1	1	1	1	1	1	1	1	2	1	1	15
NOG179371	S	Uncharacterized conserved protein	1	1	1	1	1	1	1	1	1	1	1	1	1	1	1	15
NOG179793	S	Uncharacterized conserved protein	1	1	1	1	1	1	1	1	1	1	1	1	1	1	1	15
NOG179868	S	Uncharacterized conserved protein	0	0	0	0	0	0	0	0	0	0	0	0	1	1	1	3
NOG180154	S	Uncharacterized conserved protein	0	0	0	0	0	0	0	0	0	0	0	0	1	0	0	1
NOG181415	S	Uncharacterized conserved protein	1	1	1	1	1	1	1	1	1	1	1	1	2	2	2	18
NOG181550	S	Uncharacterized conserved protein	0	0	0	0	0	0	0	1	1	0	0	0	0	0	0	2
NOG181855	S	Uncharacterized conserved protein	0	0	0	0	0	0	0	1	1	1	0	1	0	0	0	4
NOG182167	S	Uncharacterized conserved protein	1	1	1	1	1	1	1	0	0	0	0	0	0	1	1	9
NOG182355	S	Uncharacterized conserved protein	1	1	1	1	1	1	1	0	0	1	1	1	1	1	1	13
NOG183344	S	Uncharacterized conserved protein	1	1	1	1	1	1	1	1	1	1	1	1	1	1	1	15
NOG184461	S	Uncharacterized conserved protein	0	0	0	0	0	0	0	0	0	0	0	0	0	1	0	1
NOG184871	S	Uncharacterized conserved protein	1	1	1	1	1	1	1	1	1	1	1	1	1	1	1	15
NOG185781	S	Uncharacterized conserved protein	1	0	1	0	0	0	0	1	1	0	0	0	0	0	0	4
NOG18592	S	Uncharacterized conserved protein	1	0	1	0	0	0	0	1	1	1	1	1	1	0	0	8
NOG190167	S	Uncharacterized conserved protein	1	1	1	1	1	1	1	1	1	1	1	1	1	1	1	15
NOG190186	S	Uncharacterized conserved protein	1	1	1	1	1	1	1	0	0	0	0	0	0	0	0	7
NOG190449	S	Uncharacterized conserved protein	1	1	1	1	1	1	1	1	1	1	1	1	1	1	1	15
NOG19118	S	Uncharacterized conserved protein	1	1	1	1	1	1	1	0	0	1	0	0	1	0	0	9
NOG191314	S	Uncharacterized conserved protein	1	1	1	1	1	1	1	0	0	1	1	1	1	1	1	13
NOG19159	S	Uncharacterized conserved protein	1	1	1	1	1	1	1	1	1	1	1	1	1	0	1	14
NOG191967	S	Uncharacterized conserved protein	0	0	0	0	0	0	0	0	0	0	0	0	0	0	1	1
NOG193864	S	Uncharacterized conserved protein	0	0	0	0	0	0	0	0	1	0	0	0	0	0	0	1
NOG19723	S	Uncharacterized conserved protein	0	0	0	0	0	0	0	0	0	0	0	0	1	1	1	3
NOG19730	S	Uncharacterized conserved protein	1	0	0	0	0	0	0	0	0	0	0	0	0	1	1	3
NOG197702	S	Uncharacterized conserved protein	1	1	1	1	1	1	1	0	0	0	0	0	0	0	1	8
NOG19788	S	Uncharacterized conserved protein	0	0	0	0	0	0	0	0	0	1	0	1	0	0	0	2
NOG197940	S	Uncharacterized conserved protein	1	1	1	1	1	1	1	0	0	0	0	0	0	1	1	9
NOG19917	S	Uncharacterized conserved protein	1	1	1	1	1	1	1	1	1	1	1	1	0	1	1	14
NOG20031	S	Uncharacterized conserved protein	0	0	0	0	0	0	0	0	0	0	0	0	1	0	0	1
NOG200531	S	Uncharacterized conserved protein	0	0	0	0	0	0	0	0	0	1	0	0	0	0	0	1
NOG20124	S	Uncharacterized conserved protein	1	1	1	1	1	1	1	1	1	1	0	1	1	1	1	14
NOG203666	S	Uncharacterized conserved protein	1	1	1	1	1	1	1	0	0	1	0	0	1	0	0	9
NOG204432	S	Uncharacterized conserved protein	0	0	0	0	0	0	0	0	0	0	0	1	0	0	0	1
NOG205886	S	Uncharacterized conserved protein	0	0	0	0	0	0	0	0	0	0	0	0	1	1	1	3
NOG20615	S	Uncharacterized conserved protein	1	1	1	1	1	1	1	0	0	0	0	0	1	1	1	10
NOG207190	S	Uncharacterized conserved protein	0	0	0	0	0	0	0	0	0	0	0	0	1	0	1	2
NOG209048	S	Uncharacterized conserved protein	0	0	0	0	0	0	0	0	0	0	1	0	0	0	0	1
NOG210852	S	Uncharacterized conserved protein	1	1	1	1	1	1	1	1	1	1	1	1	1	0	0	13
NOG211946	S	Uncharacterized conserved protein	1	1	1	1	1	1	1	1	1	1	1	1	0	1	1	14
NOG212013	S	Uncharacterized conserved protein	1	1	1	1	1	1	1	1	1	1	1	1	2	1	1	16
NOG212050	S	Uncharacterized conserved protein	0	0	0	0	0	0	0	1	0	1	0	0	0	0	0	2
NOG212172	S	Uncharacterized conserved protein	0	0	0	0	0	0	0	0	0	0	0	0	1	0	0	1
NOG212552	S	Uncharacterized conserved protein	0	0	0	0	0	0	0	1	1	1	1	1	0	0	0	5
NOG212609	S	Uncharacterized conserved protein	1	0	1	0	0	0	0	1	1	1	1	1	0	1	1	9
NOG212932	S	Uncharacterized conserved protein	1	1	1	1	1	1	1	0	0	0	0	0	0	0	0	7
NOG213321	S	Uncharacterized conserved protein	1	1	1	1	1	1	1	1	1	1	1	1	1	1	1	15
NOG213506	S	Uncharacterized conserved protein	1	1	1	1	1	1	1	0	0	0	0	0	1	0	0	8
NOG213572	S	Uncharacterized conserved protein	0	0	0	0	0	0	0	0	0	0	0	0	0	1	0	1
NOG213613	S	Uncharacterized conserved protein	0	0	0	0	0	0	0	0	0	0	0	0	0	1	1	2
NOG213683	S	Uncharacterized conserved protein	0	0	0	0	0	0	0	0	0	0	1	0	0	0	0	1
NOG213783	S	Uncharacterized conserved protein	1	1	1	1	1	1	1	1	1	1	1	1	0	0	0	12
NOG213788	S	Uncharacterized conserved protein	1	1	1	1	1	1	1	0	0	0	0	0	0	1	1	9
NOG214101	S	Uncharacterized conserved protein	0	0	0	0	0	0	0	0	0	0	0	0	0	1	1	2
NOG214254	S	Uncharacterized conserved protein	0	0	0	0	0	0	0	0	0	0	0	0	0	1	16	17
NOG214257	S	Uncharacterized conserved protein	1	1	1	1	1	1	1	1	1	1	1	1	1	1	1	15
NOG214271	S	Uncharacterized conserved protein	0	0	0	0	0	0	0	0	0	0	1	0	0	0	0	1
NOG214363	S	Uncharacterized conserved protein	1	1	1	1	1	1	1	0	0	0	0	0	1	1	1	10
NOG214425	S	Uncharacterized conserved protein	0	0	0	0	0	0	0	0	0	0	0	0	1	0	1	2
NOG214639	S	Uncharacterized conserved protein	2	2	2	2	2	2	2	0	0	0	0	0	0	0	0	14
NOG214849	S	Uncharacterized conserved protein	0	0	0	0	0	0	0	0	0	0	0	0	1	0	1	2
NOG214864	S	Uncharacterized conserved protein	1	1	1	1	1	1	1	1	1	1	1	1	0	1	1	14
NOG215068	S	Uncharacterized conserved protein	1	1	1	1	1	1	1	1	1	1	1	1	1	1	1	15
NOG215316	S	Uncharacterized conserved protein	1	1	1	1	1	1	1	1	1	1	1	1	1	1	1	15
NOG215469	S	Uncharacterized conserved protein	1	1	1	1	1	1	1	1	1	1	1	1	1	1	1	15
NOG215495	S	Uncharacterized conserved protein	0	0	0	0	0	0	0	2	2	1	1	1	1	1	1	10
NOG215865	S	Uncharacterized conserved protein	1	1	0	1	1	1	1	0	0	0	0	0	0	0	0	6
NOG215903	S	Uncharacterized conserved protein	1	1	1	1	1	1	1	1	1	1	1	1	1	1	1	15
NOG21616	S	Uncharacterized conserved protein	1	1	1	1	1	1	1	1	1	1	1	1	1	1	1	15
NOG216291	S	Uncharacterized conserved protein	0	0	0	0	0	0	0	0	0	0	0	0	0	0	1	1
NOG216300	S	Uncharacterized conserved protein	1	1	1	1	1	1	1	1	1	1	1	1	1	1	1	15
NOG216395	S	Uncharacterized conserved protein	1	1	1	1	1	1	1	1	1	1	1	1	1	1	1	15
NOG217309	S	Uncharacterized conserved protein	1	1	1	1	1	1	1	0	0	0	0	0	1	1	1	10
NOG217372	S	Uncharacterized conserved protein	2	1	2	1	1	1	1	0	0	1	0	0	1	0	0	11
NOG217590	S	Uncharacterized conserved protein	1	1	1	1	1	1	1	1	1	1	1	1	1	1	0	14
NOG218488	S	Uncharacterized conserved protein	1	1	1	1	1	1	1	1	1	1	1	1	1	1	0	14
NOG21860	S	Uncharacterized conserved protein	1	1	1	1	1	1	1	1	1	1	1	1	1	1	1	15
NOG219246	S	Uncharacterized conserved protein	1	1	1	1	1	1	1	1	1	1	1	1	0	0	0	12
NOG219418	S	Uncharacterized conserved protein	1	1	1	1	1	1	1	0	0	0	0	0	0	0	0	7
NOG219470	S	Uncharacterized conserved protein	1	1	1	1	1	1	1	0	0	0	0	0	0	0	0	7
NOG220702	S	Uncharacterized conserved protein	1	1	1	1	1	1	1	0	0	0	0	0	1	0	0	8
NOG221237	S	Uncharacterized conserved protein	1	1	1	1	1	1	1	1	1	1	1	1	1	2	1	16
NOG222592	S	Uncharacterized conserved protein	1	1	1	1	1	1	1	1	1	1	1	1	0	0	0	12
NOG222642	S	Uncharacterized conserved protein	2	2	2	2	2	2	2	2	2	2	2	2	0	0	0	24
NOG226667	S	Uncharacterized conserved protein	0	0	0	0	0	0	0	0	0	0	0	0	0	1	1	2
NOG227574	S	Uncharacterized conserved protein	1	1	1	1	1	1	1	1	1	1	1	1	1	1	1	15
NOG229632	S	Uncharacterized conserved protein	0	0	0	0	0	0	0	0	0	0	0	0	1	1	1	3
NOG229684	S	Uncharacterized conserved protein	1	1	1	1	1	1	1	0	0	0	0	0	0	0	0	7
NOG230984	S	Uncharacterized conserved protein	1	1	1	1	1	1	1	0	0	0	0	0	0	0	0	7
NOG231955	S	Uncharacterized conserved protein	1	1	1	1	1	1	1	0	0	0	0	0	1	1	1	10
NOG231956	S	Uncharacterized conserved protein	1	1	1	1	1	1	1	1	1	1	1	1	1	1	1	15
NOG231962	S	Uncharacterized conserved protein	1	1	1	1	1	1	1	1	1	1	1	1	2	1	1	16
NOG231963	S	Uncharacterized conserved protein	1	1	1	1	1	1	1	1	1	1	1	1	1	1	1	15
NOG231964	S	Uncharacterized conserved protein	1	1	1	1	1	1	1	1	1	1	1	1	1	1	1	15
NOG231966	S	Uncharacterized conserved protein	1	0	0	0	0	0	0	1	1	1	1	1	0	1	1	8
NOG231968	S	Uncharacterized conserved protein	1	1	1	1	1	1	1	1	1	1	1	1	1	1	1	15
NOG231971	S	Uncharacterized conserved protein	1	1	1	1	1	1	1	1	1	1	1	1	1	1	1	15
NOG231973	S	Uncharacterized conserved protein	1	0	1	0	0	0	0	0	0	0	0	0	1	1	1	5
NOG231975	S	Uncharacterized conserved protein	1	1	1	1	1	1	1	1	1	1	1	1	1	1	1	15
NOG231977	S	Uncharacterized conserved protein	1	0	0	0	0	0	0	0	0	0	0	0	1	1	1	4
NOG231980	S	Uncharacterized conserved protein	1	1	1	1	1	1	1	1	1	1	1	1	1	1	1	15
NOG231981	S	Uncharacterized conserved protein	0	0	0	0	0	0	0	0	1	0	1	0	1	0	1	4
NOG231983	S	Uncharacterized conserved protein	1	1	1	1	1	1	1	1	1	1	1	1	0	1	1	14
NOG231984	S	Uncharacterized conserved protein	1	1	1	1	1	1	1	1	1	1	1	1	1	1	1	15
NOG231990	S	Uncharacterized conserved protein	1	1	1	1	1	1	1	1	1	1	1	1	1	1	1	15
NOG231991	S	Uncharacterized conserved protein	1	1	1	1	1	1	1	1	1	1	1	1	1	1	1	15
NOG231995	S	Uncharacterized conserved protein	1	1	1	1	1	1	1	1	1	1	1	1	1	1	1	15
NOG231996	S	Uncharacterized conserved protein	1	1	1	1	1	1	1	0	0	0	0	0	1	1	1	10
NOG231998	S	Uncharacterized conserved protein	1	1	1	1	1	1	1	1	1	1	1	1	1	1	1	15
NOG231999	S	Uncharacterized conserved protein	1	1	1	1	1	1	1	1	1	1	1	1	1	1	1	15
NOG232001	S	Uncharacterized conserved protein	1	1	1	1	1	1	1	1	1	1	1	1	1	1	1	15
NOG232002	S	Uncharacterized conserved protein	1	1	1	1	1	1	1	1	1	1	1	1	1	1	1	15
NOG232003	S	Uncharacterized conserved protein	0	0	0	0	0	0	0	0	0	1	0	0	0	0	0	1
NOG232005	S	Uncharacterized conserved protein	1	1	1	1	1	1	1	1	1	1	1	1	1	1	1	15
NOG232006	S	Uncharacterized conserved protein	1	1	1	1	1	1	1	1	1	1	1	1	1	1	1	15
NOG232007	S	Uncharacterized conserved protein	1	1	1	1	1	1	1	0	0	0	0	0	1	1	1	10
NOG232008	S	Uncharacterized conserved protein	1	1	1	1	1	1	1	0	0	0	0	0	0	1	1	9
NOG232010	S	Uncharacterized conserved protein	1	1	1	1	1	1	1	1	1	1	1	1	1	1	1	15
NOG232013	S	Uncharacterized conserved protein	1	1	1	1	1	1	1	1	1	1	1	1	0	1	1	14
NOG232018	S	Uncharacterized conserved protein	1	1	1	1	1	1	1	1	1	1	1	1	2	1	2	17
NOG232019	S	Uncharacterized conserved protein	1	1	1	1	1	1	1	1	1	1	1	1	1	1	1	15
NOG232023	S	Uncharacterized conserved protein	1	1	1	1	1	1	1	1	1	1	1	1	1	1	1	15
NOG232026	S	Uncharacterized conserved protein	1	0	1	0	0	0	0	1	1	1	1	1	1	1	1	10
NOG232027	S	Uncharacterized conserved protein	1	0	1	0	0	0	0	0	0	0	0	0	1	1	1	5
NOG232028	S	Uncharacterized conserved protein	1	1	1	1	1	1	1	1	1	1	1	1	1	1	1	15
NOG232029	S	Uncharacterized conserved protein	1	1	1	1	1	1	1	1	1	1	1	1	1	1	1	15
NOG232031	S	Uncharacterized conserved protein	1	1	1	1	1	1	1	1	1	1	1	1	1	1	1	15
NOG232032	S	Uncharacterized conserved protein	1	1	1	1	1	1	1	1	1	1	1	1	1	1	1	15
NOG232033	S	Uncharacterized conserved protein	1	1	1	1	1	1	1	0	0	0	0	0	0	1	1	9
NOG232036	S	Uncharacterized conserved protein	1	1	1	1	1	1	1	1	1	1	1	1	1	1	1	15
NOG232041	S	Uncharacterized conserved protein	1	1	1	1	1	1	1	1	1	1	1	1	1	1	1	15
NOG232044	S	Uncharacterized conserved protein	1	1	1	1	1	1	1	1	1	1	1	1	0	1	1	14
NOG232048	S	Uncharacterized conserved protein	1	1	1	1	1	1	1	1	1	1	1	1	1	1	1	15
NOG232050	S	Uncharacterized conserved protein	1	0	1	0	0	0	0	0	0	0	0	0	1	1	1	5
NOG232052	S	Uncharacterized conserved protein	1	1	1	1	1	1	1	1	1	1	1	1	1	1	1	15
NOG232053	S	Uncharacterized conserved protein	1	1	1	1	1	1	1	0	0	0	0	0	1	1	1	10
NOG232059	S	Uncharacterized conserved protein	1	1	1	1	1	1	1	1	1	1	1	1	1	1	1	15
NOG232063	S	Uncharacterized conserved protein	0	0	0	0	0	0	0	0	0	1	0	0	0	0	0	1
NOG232064	S	Uncharacterized conserved protein	1	1	1	1	1	1	1	1	1	1	1	1	1	1	1	15
NOG232065	S	Uncharacterized conserved protein	1	0	1	0	0	0	0	1	1	0	0	0	1	1	1	7
NOG232067	S	Uncharacterized conserved protein	1	1	1	1	1	1	1	1	1	1	1	1	1	1	1	15
NOG232069	S	Uncharacterized conserved protein	1	1	1	1	1	1	1	1	1	1	1	1	1	1	1	15
NOG232070	S	Uncharacterized conserved protein	1	1	1	1	1	1	1	1	1	1	1	1	1	1	1	15
NOG232071	S	Uncharacterized conserved protein	1	1	1	1	1	1	1	1	1	1	1	1	1	1	1	15
NOG232073	S	Uncharacterized conserved protein	1	1	1	1	1	1	1	1	1	1	1	1	2	2	1	17
NOG232074	S	Uncharacterized conserved protein	1	1	1	1	1	1	1	1	1	1	1	1	0	1	1	14
NOG232075	S	Uncharacterized conserved protein	1	1	1	1	1	1	1	1	1	1	1	1	1	1	1	15
NOG232076	S	Uncharacterized conserved protein	1	1	1	1	1	1	1	1	1	1	1	1	1	1	1	15
NOG232411	S	Uncharacterized conserved protein	1	1	1	1	1	1	1	1	1	1	1	1	1	1	1	15
NOG23244	S	Uncharacterized conserved protein	1	1	1	1	1	1	1	0	0	1	0	0	1	0	0	9
NOG23410	S	Uncharacterized conserved protein	0	0	0	0	0	0	0	1	0	0	1	0	0	0	0	2
NOG23510	S	Uncharacterized conserved protein	1	1	1	1	1	1	1	1	1	1	1	1	0	1	1	14
NOG235903	S	Uncharacterized conserved protein	1	1	1	1	1	1	1	1	1	1	1	1	1	1	1	15
NOG236251	S	Uncharacterized conserved protein	1	1	1	1	1	1	1	1	1	1	1	1	0	1	1	14
NOG237165	S	Uncharacterized conserved protein	1	1	1	1	1	1	1	1	1	1	1	1	1	1	1	15
NOG23781	S	Uncharacterized conserved protein	0	0	0	0	0	0	0	1	1	1	1	1	0	0	0	5
NOG23909	S	Uncharacterized conserved protein	0	0	0	0	0	0	0	0	0	0	0	0	1	0	0	1
NOG24067	S	Uncharacterized conserved protein	1	1	1	1	1	1	1	1	1	1	1	1	1	1	1	15
NOG24138	S	Uncharacterized conserved protein	1	1	1	1	1	1	1	1	1	1	1	1	1	1	1	15
NOG24977	S	Uncharacterized conserved protein	0	0	0	0	0	0	0	1	1	0	0	0	0	0	1	3
NOG25696	S	Uncharacterized conserved protein	1	1	1	1	1	1	1	1	1	1	1	1	1	1	1	15
NOG25814	S	Uncharacterized conserved protein	0	0	0	0	0	0	0	1	1	1	1	1	0	0	0	5
NOG26194	S	Uncharacterized conserved protein	0	0	0	0	0	0	0	0	0	0	0	0	1	1	1	3
NOG26759	S	Uncharacterized conserved protein	0	0	0	0	0	0	0	1	1	1	1	1	0	0	0	5
NOG267963	S	Uncharacterized conserved protein	0	0	0	0	0	0	0	0	0	0	0	0	1	0	0	1
NOG272179	S	Uncharacterized conserved protein	1	1	1	1	1	1	1	1	1	1	1	1	1	1	1	15
NOG272630	S	Uncharacterized conserved protein	1	1	1	1	1	1	1	1	1	1	1	1	2	0	2	16
NOG27796	S	Uncharacterized conserved protein	1	1	1	1	1	1	1	1	1	1	1	1	1	1	1	15
NOG282582	S	Uncharacterized conserved protein	1	1	1	1	1	1	1	1	1	1	1	1	1	1	1	15
NOG30340	S	Uncharacterized conserved protein	1	1	1	1	1	1	1	1	1	1	1	1	1	1	1	15
NOG30347	S	Uncharacterized conserved protein	1	0	1	0	0	0	0	0	0	0	0	0	1	0	1	4
NOG30633	S	Uncharacterized conserved protein	1	1	1	1	1	1	1	0	0	0	0	0	1	1	1	10
NOG30885	S	Uncharacterized conserved protein	1	1	1	1	1	1	1	0	0	0	0	0	0	0	0	7
NOG31131	S	Uncharacterized conserved protein	0	0	0	0	0	0	0	0	0	0	0	0	1	1	1	3
NOG33253	S	Uncharacterized conserved protein	1	1	1	1	1	1	1	1	1	1	1	1	1	1	1	15
NOG35301	S	Uncharacterized conserved protein	1	1	1	1	1	1	1	0	0	1	0	0	1	0	0	9
NOG35612	S	Uncharacterized conserved protein	0	0	0	0	0	0	0	1	1	1	1	1	0	0	0	5
NOG36449	S	Uncharacterized conserved protein	1	1	1	1	1	1	1	0	0	0	0	0	0	0	0	7
NOG36816	S	Uncharacterized conserved protein	1	1	1	1	1	1	1	1	1	1	1	1	0	0	0	12
NOG37031	S	Uncharacterized conserved protein	1	1	1	1	1	1	1	0	0	0	0	0	0	0	0	7
NOG37469	S	Uncharacterized conserved protein	1	1	1	1	1	1	1	0	0	0	0	0	0	1	1	9
NOG38702	S	Uncharacterized conserved protein	0	0	0	0	0	0	0	0	0	1	0	0	0	0	0	1
NOG38738	S	Uncharacterized conserved protein	1	1	1	1	1	1	1	1	1	1	1	1	1	1	1	15
NOG39569	S	Uncharacterized conserved protein	1	1	1	1	1	1	1	1	1	1	1	1	1	1	1	15
NOG39969	S	Uncharacterized conserved protein	1	1	1	1	1	1	1	1	1	1	1	1	1	1	1	15
NOG40065	S	Uncharacterized conserved protein	1	1	1	1	1	1	1	1	1	1	1	1	1	1	1	15
NOG40081	S	Uncharacterized conserved protein	0	0	0	0	0	0	0	1	1	1	1	1	0	0	0	5
NOG40327	S	Uncharacterized conserved protein	0	0	0	0	0	0	0	0	0	0	0	0	0	1	0	1
NOG41198	S	Uncharacterized conserved protein	0	0	0	0	0	0	0	0	0	1	0	1	0	0	0	2
NOG41752	S	Uncharacterized conserved protein	1	1	1	1	1	1	1	1	1	1	1	1	1	1	1	15
NOG42329	S	Uncharacterized conserved protein	0	0	0	0	0	0	0	0	0	0	1	0	0	0	0	1
NOG43177	S	Uncharacterized conserved protein	1	0	1	0	0	0	0	2	2	2	1	2	0	0	0	11
NOG43424	S	Uncharacterized conserved protein	0	0	0	0	0	0	0	0	0	0	0	0	0	0	1	1
NOG43502	S	Uncharacterized conserved protein	1	1	1	1	1	1	1	1	1	1	1	1	1	1	1	15
NOG44130	S	Uncharacterized conserved protein	1	1	1	1	1	1	1	2	2	2	2	2	0	1	1	19
NOG46871	S	Uncharacterized conserved protein	0	0	0	0	0	0	0	0	0	0	0	0	1	1	1	3
NOG48228	S	Uncharacterized conserved protein	0	0	0	0	0	0	0	0	0	0	0	1	0	0	0	1
NOG48617	S	Uncharacterized conserved protein	1	1	1	1	1	1	1	1	1	1	1	1	1	1	1	15
NOG50254	S	Uncharacterized conserved protein	0	0	0	0	0	0	0	0	0	0	0	0	1	1	0	2
NOG50566	S	Uncharacterized conserved protein	1	1	1	1	1	1	1	1	1	1	1	1	0	1	1	14
NOG50569	S	Uncharacterized conserved protein	0	0	0	0	0	0	0	0	0	0	0	0	0	1	1	2
NOG51424	S	Uncharacterized conserved protein	0	0	0	0	0	0	0	0	0	0	0	0	1	0	0	1
NOG52493	S	Uncharacterized conserved protein	1	1	1	1	1	1	1	1	1	1	1	1	0	1	1	14
NOG52609	S	Uncharacterized conserved protein	1	1	1	1	1	1	1	1	1	1	1	1	1	1	1	15
NOG52915	S	Uncharacterized conserved protein	1	1	1	1	1	1	1	1	1	1	1	1	1	1	1	15
NOG53052	S	Uncharacterized conserved protein	1	1	1	1	1	1	1	1	1	1	1	1	0	1	1	14
NOG53315	S	Uncharacterized conserved protein	1	1	1	1	1	1	1	1	1	1	1	1	1	1	1	15
NOG53345	S	Uncharacterized conserved protein	1	1	1	1	1	1	1	1	1	0	1	1	0	0	0	11
NOG53372	S	Uncharacterized conserved protein	0	0	0	0	0	0	0	1	1	1	0	0	0	0	1	4
NOG53881	S	Uncharacterized conserved protein	0	0	0	0	0	0	0	1	1	1	1	1	0	0	0	5
NOG54923	S	Uncharacterized conserved protein	1	1	1	1	1	1	1	1	1	1	1	1	1	1	1	15
NOG55752	S	Uncharacterized conserved protein	0	0	0	0	0	0	0	0	0	0	0	0	1	0	0	1
NOG56146	S	Uncharacterized conserved protein	1	1	1	1	1	1	1	1	1	1	1	1	1	1	1	15
NOG56220	S	Uncharacterized conserved protein	1	1	1	1	1	1	1	1	1	1	1	1	1	1	0	14
NOG56916	S	Uncharacterized conserved protein	1	1	1	1	1	1	1	0	0	0	0	0	0	1	0	8
NOG56946	S	Uncharacterized conserved protein	0	0	0	0	0	0	0	1	1	1	1	1	1	1	1	8
NOG56959	S	Uncharacterized conserved protein	0	0	0	0	0	0	0	1	1	0	0	0	0	0	0	2
NOG57270	S	Uncharacterized conserved protein	1	1	1	1	1	1	1	1	1	1	1	1	1	1	1	15
NOG58107	S	Uncharacterized conserved protein	1	1	1	1	1	1	1	1	1	1	1	1	1	1	1	15
NOG58297	S	Uncharacterized conserved protein	1	0	0	0	0	0	0	0	0	0	0	0	2	0	2	5
NOG58512	S	Uncharacterized conserved protein	0	0	0	0	0	0	0	0	0	1	0	0	0	0	0	1
NOG59771	S	Uncharacterized conserved protein	1	1	1	1	1	1	1	1	1	1	1	1	1	1	1	15
NOG60733	S	Uncharacterized conserved protein	1	1	1	1	1	1	1	1	1	1	1	1	1	1	1	15
NOG61215	S	Uncharacterized conserved protein	0	0	0	0	0	0	0	0	2	0	1	0	0	0	0	3
NOG61611	S	Uncharacterized conserved protein	1	0	1	0	0	0	0	0	0	0	0	0	1	0	0	3
NOG61656	S	Uncharacterized conserved protein	2	2	2	2	2	2	2	2	2	2	2	2	0	2	2	28
NOG61990	S	Uncharacterized conserved protein	1	1	1	1	1	1	1	0	0	0	0	0	1	1	1	10
NOG62009	S	Uncharacterized conserved protein	0	0	0	0	0	0	0	0	0	1	0	1	0	1	0	3
NOG62930	S	Uncharacterized conserved protein	0	0	0	0	0	0	0	0	0	0	0	0	1	0	0	1
NOG63082	S	Uncharacterized conserved protein	0	0	0	0	0	0	0	0	0	0	0	1	0	0	0	1
NOG63126	S	Uncharacterized conserved protein	0	0	0	0	0	0	0	1	1	1	1	1	0	0	0	5
NOG63340	S	Uncharacterized conserved protein	0	0	0	0	0	0	0	0	0	1	0	0	0	0	0	1
NOG63942	S	Uncharacterized conserved protein	1	1	1	1	1	1	1	1	1	1	1	1	1	1	1	15
NOG63957	S	Uncharacterized conserved protein	1	1	1	1	1	1	1	1	1	1	1	1	1	1	1	15
NOG64482	S	Uncharacterized conserved protein	1	1	1	1	1	1	1	1	1	1	1	1	1	1	1	15
NOG64603	S	Uncharacterized conserved protein	0	0	0	0	0	0	0	0	0	0	0	0	1	1	1	3
NOG65441	S	Uncharacterized conserved protein	1	1	1	1	1	1	1	0	0	0	0	0	0	0	0	7
NOG65715	S	Uncharacterized conserved protein	1	1	1	1	1	1	1	1	1	1	1	1	1	1	1	15
NOG65845	S	Uncharacterized conserved protein	1	1	1	1	1	1	1	1	1	1	1	1	1	1	1	15
NOG65862	S	Uncharacterized conserved protein	1	1	1	1	1	1	1	1	1	1	1	1	1	1	1	15
NOG66213	S	Uncharacterized conserved protein	1	1	1	1	1	1	1	0	0	0	0	1	0	0	0	8
NOG67230	S	Uncharacterized conserved protein	1	1	1	1	1	1	1	1	1	1	1	1	1	1	1	15
NOG68873	S	Uncharacterized conserved protein	0	0	0	0	0	0	0	0	1	0	0	0	0	0	0	1
NOG68961	S	Uncharacterized conserved protein	1	1	1	1	1	1	1	1	1	1	1	1	0	0	1	13
NOG69062	S	Uncharacterized conserved protein	1	1	1	1	1	1	1	1	1	1	1	1	1	1	1	15
NOG69196	S	Uncharacterized conserved protein	1	1	1	1	1	1	1	1	1	1	1	1	1	1	1	15
NOG69614	S	Uncharacterized conserved protein	1	1	1	1	1	1	1	1	1	1	1	1	0	1	1	14
NOG69972	S	Uncharacterized conserved protein	1	1	1	1	1	1	1	1	1	1	1	1	1	1	1	15
NOG70531	S	Uncharacterized conserved protein	1	1	1	1	1	1	1	1	1	1	1	1	1	1	1	15
NOG71842	S	Uncharacterized conserved protein	0	0	0	0	0	0	0	1	1	1	1	1	1	1	1	8
NOG71897	S	Uncharacterized conserved protein	0	0	0	0	0	0	0	0	0	0	0	0	1	1	1	3
NOG72667	S	Uncharacterized conserved protein	0	0	0	0	0	0	0	0	0	0	2	1	0	0	0	3
NOG73360	S	Uncharacterized conserved protein	1	1	1	1	1	1	1	1	1	1	1	1	0	1	1	14
NOG73364	S	Uncharacterized conserved protein	1	1	1	1	1	1	1	1	1	1	1	1	0	0	1	13
NOG73821	S	Uncharacterized conserved protein	0	0	0	0	0	0	0	1	1	1	0	0	1	0	0	4
NOG73882	S	Uncharacterized conserved protein	2	2	2	2	2	2	2	2	2	2	2	2	2	2	2	30
NOG74024	S	Uncharacterized conserved protein	0	0	0	0	0	0	0	1	1	1	1	1	0	0	0	5
NOG75992	S	Uncharacterized conserved protein	1	1	1	1	1	1	1	1	1	1	1	1	0	0	0	12
NOG76659	S	Uncharacterized conserved protein	0	0	0	0	0	0	0	0	0	0	0	0	0	1	1	2
NOG76692	S	Uncharacterized conserved protein	0	0	0	0	0	0	0	0	0	0	1	1	0	0	0	2
NOG77017	S	Uncharacterized conserved protein	0	0	0	0	0	0	0	0	0	0	1	0	0	0	0	1
NOG77664	S	Uncharacterized conserved protein	0	0	0	0	0	0	0	1	1	1	1	1	0	0	0	5
NOG77762	S	Uncharacterized conserved protein	1	1	1	1	1	1	1	1	1	1	1	1	1	1	1	15
NOG78821	S	Uncharacterized conserved protein	1	1	1	1	1	1	1	1	1	1	1	1	1	1	1	15
NOG79375	S	Uncharacterized conserved protein	1	1	1	1	1	1	1	1	1	1	1	1	1	1	1	15
NOG79576	S	Uncharacterized conserved protein	1	1	1	1	1	1	1	1	1	1	1	1	0	1	1	14
NOG79977	S	Uncharacterized conserved protein	1	1	1	1	1	1	1	1	1	1	2	1	1	1	1	16
NOG81152	S	Uncharacterized conserved protein	1	1	1	1	1	1	1	1	1	1	1	1	1	1	1	15
NOG81444	S	Uncharacterized conserved protein	1	1	1	1	1	1	1	0	0	0	0	0	0	0	0	7
NOG81918	S	Uncharacterized conserved protein	1	1	1	1	1	1	1	1	1	1	1	1	1	1	1	15
NOG82672	S	Uncharacterized conserved protein	1	1	1	1	1	1	1	1	1	1	1	1	0	0	0	12
NOG82676	S	Uncharacterized conserved protein	0	0	0	0	0	0	0	0	0	0	0	0	1	1	1	3
NOG83195	S	Uncharacterized conserved protein	1	1	1	1	1	1	1	1	1	1	1	1	1	1	1	15
NOG83249	S	Uncharacterized conserved protein	2	2	2	2	2	2	2	1	1	1	1	1	0	1	1	21
NOG83400	S	Uncharacterized conserved protein	0	0	0	0	0	0	0	0	0	0	0	0	1	1	1	3
NOG84319	S	Uncharacterized conserved protein	1	1	1	1	1	1	1	1	1	1	1	1	1	1	1	15
NOG84968	S	Uncharacterized conserved protein	1	1	1	1	1	1	1	1	1	1	1	1	1	1	1	15
NOG85275	S	Uncharacterized conserved protein	2	2	2	2	2	2	2	2	2	2	2	2	2	2	2	30
NOG85768	S	Uncharacterized conserved protein	1	1	1	1	1	1	1	1	1	1	1	1	1	1	0	14
NOG85912	S	Uncharacterized conserved protein	1	1	1	1	1	1	1	1	1	1	1	1	1	1	1	15
NOG86194	S	Uncharacterized conserved protein	0	0	0	0	0	0	0	1	1	1	1	1	0	0	0	5
NOG86352	S	Uncharacterized conserved protein	2	2	2	2	2	2	2	1	1	1	1	1	1	1	1	22
NOG86377	S	Uncharacterized conserved protein	0	0	0	0	0	0	0	1	1	1	1	1	0	0	0	5
NOG86738	S	Uncharacterized conserved protein	0	0	0	0	0	0	0	0	0	1	0	0	0	0	0	1
NOG86855	S	Uncharacterized conserved protein	0	0	0	0	0	0	0	0	0	0	0	0	1	0	0	1
NOG87267	S	Uncharacterized conserved protein	1	1	1	1	1	1	1	1	1	1	1	1	1	1	1	15
NOG87411	S	Uncharacterized conserved protein	1	1	1	1	1	1	1	0	0	0	0	0	0	0	0	7
NOG87686	S	Uncharacterized conserved protein	0	0	0	0	0	0	0	0	0	0	0	0	1	0	0	1
NOG89021	S	Uncharacterized conserved protein	1	1	1	1	1	1	1	1	1	1	1	1	1	1	1	15
NOG89659	S	Uncharacterized conserved protein	1	1	1	1	1	1	1	1	1	1	1	1	1	1	1	15
NOG89739	S	Uncharacterized conserved protein	1	1	1	1	1	1	1	1	1	1	1	1	1	1	1	15
NOG89856	S	Uncharacterized conserved protein	0	0	0	0	0	0	0	0	0	0	0	0	0	0	1	1
NOG90040	S	Uncharacterized conserved protein	1	1	1	1	1	1	1	0	0	0	0	0	1	1	1	10
NOG90416	S	Uncharacterized conserved protein	1	1	1	1	1	1	1	1	1	1	1	1	1	1	1	15
NOG90949	S	Uncharacterized conserved protein	1	1	1	1	1	1	1	0	0	0	0	0	1	1	1	10
NOG91043	S	Uncharacterized conserved protein	0	0	0	0	0	0	0	0	0	0	0	0	1	1	1	3
NOG91864	S	Uncharacterized conserved protein	1	1	1	1	1	1	1	1	1	1	1	1	1	1	1	15
NOG92178	S	Uncharacterized conserved protein	1	1	1	1	1	1	1	1	1	1	1	1	1	1	1	15
NOG92671	S	Uncharacterized conserved protein	1	1	1	1	1	1	1	0	0	0	0	0	1	1	1	10
NOG93494	S	Uncharacterized conserved protein	1	1	1	1	1	1	1	1	1	1	0	1	1	0	1	13
NOG94705	S	Uncharacterized conserved protein	1	1	1	1	1	1	1	1	1	1	1	1	0	1	1	14
NOG94917	S	Uncharacterized conserved protein	1	1	1	1	1	1	1	1	1	1	1	1	1	1	1	15
NOG95059	S	Uncharacterized conserved protein	1	1	1	1	1	1	1	1	1	1	1	1	1	1	1	15
NOG95212	S	Uncharacterized conserved protein	1	1	1	1	1	1	1	1	1	1	1	1	1	1	1	15
NOG97696	S	Uncharacterized conserved protein	1	1	1	1	1	1	1	1	1	1	1	1	1	1	1	15
NOG97755	S	Uncharacterized conserved protein	0	0	0	0	0	0	0	0	0	0	1	0	0	0	0	1
NOG98304	S	Uncharacterized conserved protein	1	0	1	0	0	0	0	0	0	0	0	0	0	0	0	2
NOG98338	S	Uncharacterized conserved protein	1	1	1	1	1	1	1	1	1	1	1	1	0	0	1	13
NOG98415	S	Uncharacterized conserved protein	0	0	0	0	0	0	0	0	0	0	0	0	1	1	1	3
NOG98451	S	Uncharacterized conserved protein	0	0	0	0	0	0	0	0	0	1	0	0	1	0	0	2
NOG98947	S	Uncharacterized conserved protein	1	1	1	1	1	1	1	0	0	0	0	0	0	0	1	8
NOG99015	S	Uncharacterized conserved protein	1	1	1	1	1	1	1	1	1	1	1	1	1	1	1	15
NOG99152	S	Uncharacterized conserved protein	1	1	1	1	1	1	1	1	1	1	1	1	1	1	1	15
NOG99834	S	Uncharacterized conserved protein	1	1	1	1	1	1	1	1	1	1	1	1	1	1	1	15
NOG99975	S	Uncharacterized conserved protein	0	0	0	0	0	0	0	0	0	0	1	0	0	0	0	1
NOG99994	S	Uncharacterized conserved protein	1	1	1	1	1	1	1	1	1	1	1	1	1	1	1	15
COG0467	T	RecA-superfamily ATPases implicated in signal transduction	0	0	0	0	0	0	0	0	0	0	0	0	1	1	1	3
COG0515	T	Serine/threonine protein kinase	0	0	0	0	0	0	0	1	1	1	0	0	0	0	0	3
COG0639	T	Diadenosine tetraphosphatase and related serine/threonine protein phosphatases	2	2	2	2	2	2	2	2	2	2	2	2	1	2	2	29
COG0642	T	Signal transduction histidine kinase	2	2	2	2	2	2	2	2	2	2	2	2	2	2	2	30
COG0643	T	Chemotaxis protein histidine kinase and related kinases	1	1	1	1	1	1	1	1	1	1	1	1	1	1	1	15
COG0664	T	cAMP-binding proteins - catabolite gene activator and regulatory subunit of cAMP-dependent protein kinases	1	1	1	1	1	1	1	2	2	2	2	2	3	1	2	23
COG0784	T	FOG: CheY-like receiver	5	4	4	4	4	4	4	5	5	5	5	5	4	4	4	66
COG0834	T	ABC-type amino acid transport/signal transduction systems periplasmic component/domain	2	2	2	2	2	2	2	2	2	2	2	2	1	1	1	27
COG0835	T	Chemotaxis signal transduction protein	2	2	2	2	2	2	2	2	2	2	2	2	2	2	2	30
COG0840	T	Methyl-accepting chemotaxis protein	9	6	8	5	5	5	5	8	8	5	5	5	4	6	5	89
COG1221	T	Transcriptional regulators containing an AAA-type ATPase domain and a DNA-binding domain	1	1	1	1	1	1	1	1	1	1	1	1	1	1	1	15
COG1352	T	Methylase of chemotaxis methyl-accepting proteins	1	1	1	1	1	1	1	1	1	1	1	1	0	1	1	14
COG1366	T	Anti-anti-sigma regulatory factor (antagonist of anti-sigma factor)	1	1	1	1	1	1	1	1	1	1	1	1	1	1	1	15
COG1551	T	Carbon storage regulator (could also regulate swarming and quorum sensing)	1	1	1	1	1	1	1	1	1	1	1	1	1	1	1	15
COG1639	T	Predicted signal transduction protein	1	1	1	1	1	1	1	1	1	1	1	1	1	1	1	15
COG1702	T	Phosphate starvation-inducible protein PhoH predicted ATPase	1	1	1	1	1	1	1	1	1	1	1	1	1	1	1	15
COG1776	T	Chemotaxis protein CheC inhibitor of MCP methylation	1	1	1	1	1	1	1	1	1	1	1	1	1	1	1	15
COG1871	T	Chemotaxis protein; stimulates methylation of MCP proteins	1	1	1	1	1	1	1	1	1	1	1	1	1	1	1	15
COG1875	T	Predicted ATPase related to phosphate starvation-inducible protein PhoH	1	1	1	1	1	1	1	1	1	1	1	1	1	1	1	15
COG1956	T	GAF domain-containing protein	1	1	1	1	1	1	1	1	1	1	1	1	1	1	1	15
COG1966	T	Carbon starvation protein predicted membrane protein	1	1	1	1	1	1	1	1	1	1	1	1	1	1	1	15
COG1974	T	SOS-response transcriptional repressors (RecA-mediated autopeptidases)	1	1	1	1	1	1	1	1	1	1	1	1	1	1	1	15
COG2114	T	Adenylate cyclase family 3 (some proteins contain HAMP domain)	1	1	1	1	1	1	1	1	1	1	1	1	0	1	1	14
COG2172	T	Anti-sigma regulatory factor (Ser/Thr protein kinase)	2	2	2	2	2	2	2	2	2	2	2	2	2	2	2	30
COG2199	T	FOG: GGDEF domain	5	4	5	4	4	4	4	4	4	4	4	4	6	6	6	68
COG2201	T	Chemotaxis response regulator containing a CheY-like receiver domain and a methylesterase domain	1	1	1	1	1	1	1	1	1	1	1	1	1	1	1	15
COG2203	T	FOG: GAF domain	1	1	1	1	1	1	1	1	1	1	1	1	1	1	1	15
COG2204	T	Response regulator containing CheY-like receiver AAA-type ATPase and DNA-binding domains	0	0	0	0	0	0	0	0	0	0	0	0	0	1	1	2
COG2206	T	HD-GYP domain	8	7	7	7	7	7	7	8	9	8	8	8	6	10	9	116
COG3275	T	Putative regulator of cell autolysis	1	1	1	1	1	1	1	1	1	1	1	1	1	1	1	15
COG3279	T	Response regulator of the LytR/AlgR family	1	1	1	1	1	1	1	1	1	1	1	1	0	1	1	14
COG3437	T	Response regulator containing a CheY-like receiver domain and an HD-GYP domain	5	4	5	4	4	4	4	4	4	4	4	3	2	3	3	57
COG3476	T	Tryptophan-rich sensory protein (mitochondrial benzodiazepine receptor homolog)	0	0	0	0	0	0	0	0	0	0	0	0	1	0	2	3
COG3629	T	DNA-binding transcriptional activator of the SARP family	1	1	1	1	1	1	1	1	1	1	1	1	0	1	1	14
COG3706	T	Response regulator containing a CheY-like receiver domain and a GGDEF domain	1	1	1	1	1	1	1	0	0	0	0	0	1	1	1	10
COG3829	T	Transcriptional regulator containing PAS AAA-type ATPase and DNA-binding domains	1	0	0	0	0	0	0	1	1	0	0	0	1	1	1	6
COG0201	U	Preprotein translocase subunit SecY	1	1	1	1	1	1	1	1	1	1	1	1	1	1	1	15
COG0341	U	Preprotein translocase subunit SecF	1	1	1	1	1	1	1	1	1	1	1	1	1	1	1	15
COG0342	U	Preprotein translocase subunit SecD	1	1	1	1	1	1	1	1	1	1	1	1	1	1	1	15
COG0541	U	Signal recognition particle GTPase	1	1	1	1	1	1	1	1	1	1	1	1	1	1	1	15
COG0552	U	Signal recognition particle GTPase	1	1	1	1	1	1	1	1	1	1	1	1	1	1	1	15
COG0597	U	Lipoprotein signal peptidase	1	0	1	0	0	0	0	0	0	0	0	0	2	1	1	6
COG0616	U	Periplasmic serine proteases (ClpP class)	0	0	0	0	0	0	0	1	1	1	1	1	1	1	1	8
COG0653	U	Preprotein translocase subunit SecA (ATPase RNA helicase)	1	1	1	1	1	1	1	1	1	1	1	2	1	1	1	16
COG0681	U	Signal peptidase I	1	1	1	1	1	1	1	1	1	1	1	1	1	1	1	15
COG0706	U	Preprotein translocase subunit YidC	1	1	1	1	1	1	1	1	1	1	1	1	1	1	1	15
COG0740	U	Protease subunit of ATP-dependent Clp proteases	1	1	1	1	1	1	1	1	1	1	1	1	1	1	1	15
COG0758	U	Predicted Rossmann fold nucleotide-binding protein involved in DNA uptake	2	1	2	1	1	1	1	2	2	2	2	2	1	1	1	22
COG1157	U	Flagellar biosynthesis/type III secretory pathway ATPase	1	1	1	1	1	1	1	1	1	1	1	1	1	1	1	15
COG1298	U	Flagellar biosynthesis pathway component FlhA	1	1	1	1	1	1	1	1	1	1	1	1	1	1	1	15
COG1317	U	Flagellar biosynthesis/type III secretory pathway protein	1	0	1	1	1	1	1	1	1	1	1	1	1	0	1	13
COG1338	U	Flagellar biosynthesis pathway component FliP	1	1	1	1	1	1	1	1	1	1	1	1	1	1	1	15
COG1377	U	Flagellar biosynthesis pathway component FlhB	1	1	0	1	1	1	1	1	1	1	1	1	1	1	1	14
COG1459	U	Type II secretory pathway component PulF	1	1	1	1	1	1	1	1	1	1	1	1	0	1	1	14
COG1516	U	Flagellin-specific chaperone FliS	1	1	1	1	1	1	1	1	1	1	1	1	1	1	1	15
COG1585	U	Membrane protein implicated in regulation of membrane protease activity	1	1	1	1	1	1	1	1	1	1	1	1	1	1	1	15
COG1677	U	Flagellar hook-basal body protein	1	1	1	1	1	1	1	1	1	1	1	1	1	1	1	15
COG1684	U	Flagellar biosynthesis pathway component FliR	1	1	1	1	1	1	1	1	1	1	1	1	1	1	1	15
COG1766	U	Flagellar biosynthesis/type III secretory pathway lipoprotein	1	1	1	1	0	1	0	1	0	1	1	1	1	1	1	12
COG1862	U	Preprotein translocase subunit YajC	1	1	1	1	1	1	1	1	1	1	1	1	1	1	1	15
COG1886	U	Flagellar motor switch/type III secretory pathway protein	1	1	1	1	1	1	1	1	1	1	1	1	1	1	1	15
COG1987	U	Flagellar biosynthesis pathway component FliQ	1	1	1	1	1	1	1	1	1	1	1	1	1	1	1	15
COG1989	U	Type II secretory pathway prepilin signal peptidase PulO and related peptidases	1	1	1	1	1	1	1	1	1	1	1	1	0	1	1	14
COG2804	U	Type II secretory pathway ATPase PulE/Tfp pilus assembly pathway ATPase PilB	1	1	1	1	1	1	1	1	1	1	1	1	1	1	1	15
COG2805	U	Tfp pilus assembly protein pilus retraction ATPase PilT	1	1	1	1	1	1	1	1	1	1	1	1	2	1	1	16
COG4796	U	Type II secretory pathway component HofQ	2	2	2	2	2	2	2	1	1	1	1	1	3	3	3	28
COG0286	V	Type I restriction-modification system methyltransferase subunit	1	1	1	1	1	1	1	0	0	0	0	0	0	0	0	7
COG0534	V	Na+-driven multidrug efflux pump	3	3	3	3	3	3	3	3	3	3	3	3	4	4	4	48
COG0577	V	ABC-type antimicrobial peptide transport system permease component	1	1	1	1	1	1	1	1	1	1	1	1	1	2	2	17
COG0610	V	Type I site-specific restriction-modification system R (restriction) subunit and related helicases	1	1	1	1	1	1	1	0	0	0	0	0	0	0	0	7
COG0732	V	Restriction endonuclease S subunits	1	0	1	0	0	0	0	0	0	0	0	0	0	0	0	2
COG0842	V	ABC-type multidrug transport system permease component	4	4	4	4	4	4	4	4	4	4	4	4	6	3	3	60
COG1131	V	ABC-type multidrug transport system ATPase component	6	5	6	5	5	5	5	5	5	5	5	5	5	6	4	77
COG1132	V	ABC-type multidrug transport system ATPase and permease components	4	5	5	5	5	5	5	7	8	8	5	5	5	5	6	83
COG1136	V	ABC-type antimicrobial peptide transport system ATPase component	1	1	1	1	1	1	1	1	1	1	1	1	2	2	2	18
COG1401	V	GTPase subunit of restriction endonuclease	0	0	0	0	0	0	0	0	0	0	0	0	1	0	0	1
COG1403	V	Restriction endonuclease	0	0	0	0	0	0	0	0	0	0	0	0	0	0	1	1
COG1968	V	Uncharacterized bacitracin resistance protein	1	1	1	1	1	1	1	1	1	1	1	1	1	1	1	15
COG2810	V	Predicted type IV restriction endonuclease	0	0	0	0	0	0	0	0	0	0	0	0	1	0	0	1
COG4268	V	McrBC 5-methylcytosine restriction system component	0	0	0	0	0	0	0	0	0	0	0	0	1	0	0	1
