# Supplementary material for: Thermosipho spp. Immune System Differences Affect Variation in Genome Size and Geographical Distributions
Source: Genome Biol Evol. 2018 Sep 15;10(11):2853–66. doi: 10.1093/gbe/evy202 (PMC6211235; doi:10.1093/gbe/evy202)
Supplement: Supplementary Data [file evy202_supp.zip › Supplementary_materials_table_S3_Carbohydrate_metabolism_genes.xlsx]

## Sheet: Sheet1
Supplementary Materials Table S4. Carbohdyrate metabolism genes in Thermosipho spp. as predicted by the dbCAN database
Carbohydrate metabolism genes were inferred using the PFAM annotation and carbohydrate database dbCAN (Yin et al. 2012)
Cazy, GH family number	13	3	57	1	109	31	73	27	20	114	38	4	85	16	5	2	18	65	total
T. africanus Ob7, DSM 5309	6	2	1	3	1	2	1	1	1	1	1	1	1	2	2	0	0	0	26
T. africanus H17ap60334	4	3	1	2	3	1	1	1	0	1	1	0	1	3	1	1	1	0	25
T. africanus TCF52B	5	2	1	2	2	1	1	1	1	1	1	1	1	0	0	1	0	0	21
T. melanesiensis 430	6	2	2	1	1	1	1	1	1	1	1	1	1	0	0	0	0	0	20
T. melanesiensis 431	6	2	2	1	1	1	1	1	1	1	1	1	1	0	0	0	0	0	20
T. melanesiensis 432	6	2	2	1	1	1	1	1	1	1	1	1	1	0	0	0	0	0	20
T. melanesiensis 433	6	2	2	1	1	1	1	1	1	1	1	1	1	0	0	0	0	0	20
T. melanesiensis 434	6	2	2	1	1	1	1	1	1	1	1	1	1	0	0	0	0	0	20
T. melanesiensis 487	6	2	2	1	1	1	1	1	1	1	1	1	1	0	0	0	0	0	20
T. melanesiensis BI429	6	2	2	1	1	1	1	1	1	1	1	1	1	0	0	0	0	0	20
T. affectus ik275mar	7	1	1	1	1	1	1	1	1	1	1	0	0	0	0	0	0	0	17
Thermosipho sp. 1223	7	1	1	1	1	1	1	1	1	1	1	0	0	0	0	0	0	0	17
T. affectus 1070	7	1	1	1	1	1	1	1	1	1	0	0	0	0	0	0	0	0	16
T. affectus 1074	7	1	1	1	1	1	1	1	1	1	0	0	0	0	0	0	0	0	16
T. affectus 1063	7	1	1	1	1	1	1	1	1	1	0	0	0	0	0	0	0	0	16
total	92	26	22	19	18	16	15	15	14	15	12	9	10	5	3	2	1	0	294
substrate	starch & derivatives	beta-saccharides	starch & Co.	beta-glucans	oxidoreductase	alpha-disaccharides	lysozyme	various	n-acetylglucosamine and relat	endo-α-1,4-polygalactosaminidase	alpha-mannosides	alpha-disaccharides	endo-β-N-acetylglucosaminidase	variaous beta	endoglucanase and relat.	beta-disaccharides	chitin	trehalase and relat.
comment	most common among all strains													T. africanus representatives are proficient in beta-linked poly- and oligosaccharides hydrolysis
Footnote 1: Cazy GH families that were not detected were not included in this table.
