# Supplementary material for: Thermosipho spp. Immune System Differences Affect Variation in Genome Size and Geographical Distributions
Source: Genome Biol Evol. 2018 Sep 15;10(11):2853–66. doi: 10.1093/gbe/evy202 (PMC6211235; doi:10.1093/gbe/evy202)
Supplement: Supplementary Data [file evy202_supp.zip › Supplementary_materials_table_S4_Unique_gene_annotations.xlsx]

## Sheet: Overview
Supplementary materials Table S1: unique genes overview
Genome	unique genes (n) *	Unique (hypothetical genes)	Block >= 4 genes	Genes per block	Block gene Ids (start–end)	Mobile Element related function	Comment
BI429	33	29	0				If only BI429 is compare to genomes of the other species 498 unique genes can be found.
BI430	0	0	0
BI431	4	1	0				If only BI431 is compare to genomes of the other species 493 unique genes can be found.
BI432	0	0	0
BI433	0	0	0
BI434	0	0	0
BI487	0	0	0
BI1063	11	3	1	10	BG95_04145 - BG95_04190		One gene in the block is not unique BG95_04180. This block shows similarity with BI1070 Block, and 1223 Block. Most genes are no longer unique when using 30% cut-off
BI1070	43	34	1	11	Y592_04200 - Y592_04260		Two genes in the block are not unique Y592_04245, Y592_04255
BI1074	47	30	3	6	XO08_04050 - XO08_04075
				31	XO08_07660 - XO08_07830	Putative Prophage	4 genes are not unique. The entire region contains phage annotations
				8	XO08_07895 - XO08_07930		One gene is not unique, XO08_7925
BI1223	68	29	6	7	XO09_00565 - XO09_00600	CRISPR/Cas system	Crispr_Cas genes
				8	XO09_03190 - XO09_03225		Thioredoxing genes, one gene not unique XO09_03215
				11	XO09_04035 - XO09_04085		One gene not unique XO09_04040
				8	XO09_04140 - XO09_04175
				15	XO09_04205 - XO09_04275		One gene not unqiue XO09_04255
				8	XO09_08625 - XO09_08665		One gene not unique, XO09_08645
ik275mar	17	7	1	11	XJ44_04105 - XJ44_04155	Region contains two transposases	Carbohydrate metabolism?
H17ap60334	169	67	10	5	H17ap60334_01201 - H17ap60334_01226		Crispr-cas genes in one of the blocks
				6	H17ap60334_04772 - H17ap60334_04797	Prophage region
				19	H17ap60334_04812 - H17ap60334_04902	Prophage region
				7	H17ap60334_04967 - H17ap60334_04997	Prophage region
				6	H17ap60334_07553 - H17ap60334_07578
				17	H17ap60334_07603 - H17ap60334_07683
				31	H17ap60334_07703 - H17ap60334_07853
				6	H17ap60334_09624 - H17ap60334_09649	CRISPR/Cas system
				6	H17ap60334_10649 - H17ap60334_10674
				4	H17ap60334_11513 -H17ap60334_11528
Ob7	63	14	4	6	Ob7_07340 - Ob7_07365		two genes are not unique
				18	Ob7_07400 - Ob7_07485
				4	Ob7_07685 - Ob7_07700
				6	Ob7_09642 - Ob7_09667
TCF52B	64	38	3	9	THA_741 - THA_749
				10	THA_1252 THA_1261	CRISPR/Cas system
				5	THA_1949 - THA_1953
* = unique

## Sheet: BI429
BI429 unqiue gene annotations
Result	Gene Object ID	Locus Tag	Gene Name	Length	COG	Enzyme	Pfam	InterPro	KO Term	Tigrfam	Gene Cassette ID	KEGG Map Name	KEGG Module Name
1	640768269	Tmel_0020	hypothetical protein	45	-	-	-	-	-	-	64075300500003	-	-
2	640768319	Tmel_0068	hypothetical protein	41	-	-	-	-	-	-	64075300500004	-	-
3	640768427	Tmel_0170	hypothetical protein	53	-	-	-	-	-	-	64075300500008	-	-
4	640768567	Tmel_0309	hypothetical protein	39	-	-	-	-	-	-	64075300500014	-	-
5	640768618	Tmel_0357	hypothetical protein	53	-	-	-	-	-	-	64075300500018	-	-
6	640768658	Tmel_0395	hypothetical protein	62	-	-	-	-	-	-	64075300500021	-	-
7	640768673	Tmel_0410	Transcriptional regulator IclR-like protein	127	-	-	pfam01614	IPR014757	-	-	64075300500027	-	-
8	640768689	Tmel_0428	hypothetical protein	47	-	-	-	-	-	-	64075300500028	-	-
9	640768712	Tmel_0451	methyl-accepting chemotaxis sensory transducer	232	-	-	pfam00015	IPR004089	-	-	64075300500028	-	-
10	640768713	Tmel_0452	hypothetical protein	165	-	-	pfam07695	-	-	-	64075300500028	-	-
11	640768714	Tmel_0453	hypothetical protein	140	-	-	-	-	-	-	64075300500028	-	-
12	640768884	Tmel_0613	hypothetical protein	72	-	-	pfam00565	IPR016071	-	-	64075300500031	-	-
13	640768999	Tmel_0719	hypothetical protein	49	-	-	-	-	-	-	64075300500034	-	-
14	640769002	Tmel_0722	hypothetical protein	50	-	-	-	-	-	-	64075300500035	-	-
15	640769003	Tmel_0723	putative esterase	200	-	-	pfam00756	-	-	-	64075300500035	-	-
16	640769069	Tmel_0791	hypothetical protein	48	-	-	-	-	-	-	64075300500037	-	-
17	640769079	Tmel_0801	hypothetical protein	43	-	-	-	-	-	-	64075300500037	-	-
18	640769365	Tmel_1082	hypothetical protein	58	-	-	-	-	-	-	64075300500046	-	-
19	640769379	Tmel_1097	hypothetical protein	55	-	-	-	-	-	-	64075300500050	-	-
20	640769393	Tmel_1115	hypothetical protein	50	-	-	-	-	-	-	64075300500055	-	-
21	640769395	Tmel_1117	hypothetical protein	54	-	-	-	-	-	-	64075300500056	-	-
22	640769527	Tmel_1252	hypothetical protein	43	-	-	-	-	-	-	64075300500059	-	-
23	640769623	Tmel_1348	hypothetical protein	235	-	-	-	-	-	-	64075300500060	-	-
24	640769625	Tmel_1350	hypothetical protein	59	-	-	-	-	-	-	64075300500061	-	-
25	640769626	Tmel_1351	hypothetical protein	150	-	-	-	-	-	-	64075300500061	-	-
26	640769743	Tmel_1464	hypothetical protein	57	-	-	-	-	-	-	64075300500064	-	-
27	640769747	Tmel_1468	hypothetical protein	58	-	-	-	-	-	-	64075300500067	-	-
28	640769930	Tmel_1653	hypothetical protein	35	-	-	-	-	-	-	64075300500072	-	-
29	640769940	Tmel_1664	hypothetical protein	45	-	-	-	-	-	-	64075300500074	-	-
30	640769959	Tmel_1684	protein of unknown function DUF262	137	-	-	pfam03235	-	-	-	64075300500077	-	-
31	640769960	Tmel_1685	hypothetical protein	598	COG3472	-	pfam14088	-	-	-	64075300500077	-	-
32	640769991	Tmel_1719	hypothetical protein	109	-	-	-	-	-	-	64075300500080	-	-
33	640769993	Tmel_1721	hypothetical protein	108	-	-	-	-	-	-	64075300500081	-	-
Footnote: Adjacent genes are indicated with the same color.

## Sheet: BI430
No genes were returned as being unique

## Sheet: BI431
BI431 unqiue gene annotations
Result	Gene Object ID	Locus Tag	Gene Name	Length	COG	Enzyme	Pfam	InterPro	KO Term	Tigrfam	Gene Cassette ID	KEGG Map Name	KEGG Module Name
1	2617726374	BW47_01110	Aldo/keto reductase family protein	92	-	-	pfam00248	IPR023210	-	-	261731090000013	-	-
2	2617726924	BW47_03970	Polysaccharide biosynthesis C-terminal domain-containing protein	149	-	-	pfam14667	-	-	-	261731090000038	-	-
3	2617726925	BW47_03975	hypothetical protein	70	-	-	-	-	-	-	261731090000038	-	-
4	2617727551	BW47_07205	ThiF family protein	88	-	-	pfam00899	IPR009036	-	-	261731090000068	-	-
Footnote: Adjacent genes are indicated with the same color.

## Sheet: BI432
No genes were returned as being unique

## Sheet: BI433
No genes were returned as being unique

## Sheet: BI434
No genes were returned as being unique

## Sheet: BI487
No genes were returned as being unique

## Sheet: 1063
BI1063 unqiue gene annotations
Result	Gene Object ID	Locus Tag	Gene Name	Length	COG	Enzyme	Pfam	InterPro	KO Term	Tigrfam	Gene Cassette ID	KEGG Map Name	KEGG Module Name
1	2617725182	BG95_04145	Polysaccharide biosynthesis protein	457	-	-	pfam01943	-	-	-	261731089900040	-	-
2	2617725183	BG95_04150	uridine kinase	213	COG0572	EC:2.7.1.48	pfam00485	IPR027417	KO:K00876	TIGR00235	261731089900040	Pyrimidine metabolism<br><br>Drug metabolism - other enzymes<br><br>Metabolic pathways	<br><br><br><br><br><br>
3	2617725184	BG95_04155	hypothetical protein	449	-	-	-	-	-	-	261731089900040	-	-
4	2617725185	BG95_04160	hypothetical protein	373	-	-	-	-	-	-	261731089900040	-	-
5	2617725186	BG95_04165	Predicted pyrophosphatase or phosphodiesterase, AlkP superfamily	381	COG1524	-	pfam01663	IPR017850	-	-	261731089900040	-	-
6	2617725187	BG95_04170	Glycosyltransferase involved in cell wall bisynthesis	387	COG0438	-	pfam00534	-	-	-	261731089900040	-	-
7	2617725188	BG95_04175	Integrase core domain-containing protein	164	-	-	pfam00665 pfam13276	IPR012337	-	-	261731089900040	-	-
8	2617725190	BG95_04185	Glycosyltransferase involved in cell wall bisynthesis	357	COG0438	-	-	-	-	-	261731089900040	-	-
9	2617725191	BG95_04190	Nucleoside-diphosphate-sugar epimerase	342	COG0451	-	pfam01370	-	-	-	261731089900040	-	-
10	2617725836	BG95_07460	phage lambda Rz1-like protein	32	-	-	-	-	-	-	261731089900057	-	-
11	2617725837	BG95_07465	hypothetical protein	137	-	-	-	-	-	-	261731089900057	-	-
Footnote: Adjacent genes are indicated with the same color.

## Sheet: 1070
BI1070 unqiue gene annotations
Result	Gene Object ID	Locus Tag	Gene Name	Length	COG	Enzyme	Pfam	InterPro	KO Term	Tigrfam	Gene Cassette ID	KEGG Map Name	KEGG Module Name
1	2617758703	Y592_00305	hypothetical protein	51	-	-	-	-	-	-	261731148800002	-	-
2	2617758826	Y592_00925	hypothetical protein	46	-	-	-	-	-	-	261731148800007	-	-
3	2617758911	Y592_01350	hypothetical protein	33	-	-	-	-	-	-	261731148800009	-	-
4	2617758924	Y592_01415	hypothetical protein	40	-	-	-	-	-	-	261731148800010	-	-
5	2617758989	Y592_01740	hypothetical protein	39	-	-	-	-	-	-	261731148800012	-	-
6	2617759317	Y592_03385	hypothetical protein	41	-	-	-	-	-	-	261731148800019	-	-
7	2617759325	Y592_03425	hypothetical protein	29	-	-	-	-	-	-	261731148800021	-	-
8	2617759326	Y592_03430	hypothetical protein	44	-	-	-	-	-	-	261731148800021	-	-
9	2617759345	Y592_03525	hypothetical protein	40	-	-	-	-	-	-	261731148800023	-	-
10	2617759408	Y592_03855	hypothetical protein	40	-	-	-	-	-	-	261731148800028	-	-
11	2617759430	Y592_03965	hypothetical protein	36	-	-	-	-	-	-	261731148800028	-	-
12	2617759464	Y592_04145	hypothetical protein	53	-	-	-	-	-	-	261731148800038	-	-
13	2617759472	Y592_04185	hypothetical protein	92	-	-	-	-	-	-	261731148800039	-	-
14	2617759475	Y592_04200	CDP-6-deoxy-D-xylo-4-hexulose-3-dehydrase	388	COG0399	-	pfam01041	IPR015424	KO:K12452	-	261731148800040	Amino sugar and nucleotide sugar metabolism	<br><br>
15	2617759476	Y592_04205	GDP-L-fucose synthase	313	COG0451	EC:1.1.1.271	pfam01370	-	KO:K02377	-	261731148800040	Metabolic pathways<br><br>Fructose and mannose metabolism<br><br>Amino sugar and nucleotide sugar metabolism	<br><br><br><br><br><br>
16	2617759478	Y592_04215	hypothetical protein	382	-	-	-	-	-	-	261731148800040	-	-
17	2617759480	Y592_04225	Glycosyltransferase involved in cell wall bisynthesis	402	COG0438	-	pfam00534	-	-	-	261731148800040	-	-
18	2617759481	Y592_04230	oligosaccharide repeat unit polymerase	459	-	-	-	-	-	TIGR04370	261731148800040	-	-
19	2617759482	Y592_04235	Glycosyl transferases group 1	411	-	-	pfam00534	-	-	-	261731148800040	-	-
20	2617759483	Y592_04240	Glycosyltransferase involved in cell wall bisynthesis	409	COG0438	-	pfam00534 pfam13439	-	-	-	261731148800040	-	-
21	2617759485	Y592_04250	UDP-2-acetamido-2,6-beta-L-arabino-hexul-4-ose reductase	369	COG0451	EC:1.1.1.367	pfam01370 pfam06560	IPR011051	-	-	261731148800040	-	-
22	2617759487	Y592_04260	Glycosyltransferase involved in cell wall bisynthesis	407	COG0438	-	pfam00534 pfam13579	-	-	-	261731148800040	-	-
23	2617759571	Y592_04685	hypothetical protein	29	-	-	-	-	-	-	261731148800046	-	-
24	2617759636	Y592_05010	hypothetical protein	33	-	-	-	-	-	-	261731148800050	-	-
25	2617759891	Y592_06300	hypothetical protein	33	-	-	-	-	-	-	261731148800052	-	-
26	2617760101	Y592_07350	hypothetical protein	33	-	-	-	-	-	-	261731148800054	-	-
27	2617760137	Y592_07530	hypothetical protein	43	-	-	-	-	-	-	261731148800054	-	-
28	2617760186	Y592_07775	hypothetical protein	58	-	-	-	-	-	-	261731148800055	-	-
29	2617760253	Y592_08110	hypothetical protein	53	-	-	-	-	-	-	261731148800057	-	-
30	2617760348	Y592_08585	hypothetical protein	57	-	-	-	-	-	-	261731148800060	-	-
31	2617760351	Y592_08600	hypothetical protein	35	-	-	-	-	-	-	261731148800061	-	-
32	2617760358	Y592_08635	hypothetical protein	36	-	-	-	-	-	-	261731148800062	-	-
33	2617760361	Y592_08650	hypothetical protein	45	-	-	-	-	-	-	261731148800063	-	-
34	2617760363	Y592_08660	hypothetical protein	99	-	-	-	-	-	-	261731148800063	-	-
35	2617760368	Y592_08685	hypothetical protein	34	-	-	-	-	-	-	261731148800063	-	-
36	2617760376	Y592_08725	hypothetical protein	91	-	-	-	-	-	-	261731148800066	-	-
37	2617760377	Y592_08730	hypothetical protein	58	-	-	-	-	-	-	261731148800066	-	-
38	2617760378	Y592_08735	hypothetical protein	30	-	-	-	-	-	-	261731148800066	-	-
39	2617760445	Y592_09070	hypothetical protein	39	-	-	-	-	-	-	261731148800073	-	-
40	2617760446	Y592_09075	hypothetical protein	36	-	-	-	-	-	-	261731148800073	-	-
41	2617760451	Y592_09100	hypothetical protein	55	-	-	-	-	-	-	261731148800075	-	-
42	2617760466	Y592_09180	DNA methylase	47	-	-	pfam01555	-	-	-	261731148800078	-	-
43	2617760467	Y592_09185	hypothetical protein	38	-	-	-	-	-	-	261731148800079	-	-
Footnote: Adjacent genes are indicated with the same color.

[truncated: 6 more sheets: 1074, BI1223, ik275mar, H17ap60334, Ob7, TCF52B]
