# Supplementary material for: Thermosipho spp. Immune System Differences Affect Variation in Genome Size and Geographical Distributions
Source: Genome Biol Evol. 2018 Sep 15;10(11):2853–66. doi: 10.1093/gbe/evy202 (PMC6211235; doi:10.1093/gbe/evy202)
Supplement: Supplementary Data [file evy202_supp.zip › Supplementary_materials_table_S5_Defense_system_COGs_new.xlsx]

## Sheet: Defense system
Supplementary materials Table S5: Defence systems COG annotations
														Rebase annotated genes
COG id	Annotation	System	BI429	BI431	BI1063	BI1070	BI1074	BI1223	ik275mar	H17ap60334	Ob7	TCF52B		TCF52B	BI429	RM-type
COG0640	ArsR family transcriptional regulator	-	2	2	2	2	2	2	2	5	4	3
COG1396	XRE family transcriptional regulator	-	1	1	1	1	2	1	1	1	1	1
COG1401	ATPase	-	0	0	0	0	0	0	0	1	0	0
COG1403	HNH endonuclease domain protein	-	0	0	0	0	0	0	0	0	0	1
COG1476	XRE family transcriptional regulator; toxin-antitoxin system	-	0	0	1	1	2	1	1	0	0	0
COG1598	hypothetical protein	-	0	0	0	0	1	1	1	0	0	0
COG1708	hypothetical protein	-	0	0	0	0	0	0	0	1	1	1
COG2161	prevent-host-death family protein	-	1	1	1	1	1	1	1	1	1	1
COG2361	hypothetical protein	-	1	1	0	0	0	0	1	0	0	0
COG2810	hypothetical protein	-	0	0	0	0	0	0	0	1	0	0
COG3832	hypothetical protein	-	1	1	1	1	1	1	1	1	1	1
COG4748	Type I restriction enzyme HsdR protein N-terminal domain protein	-	0	0	0	0	1	0	0	0	0	0
COG4951	hypothetical protein	-	0	0	1	1	1	0	1	0	0	0
COG1203	CRISPR-associated helicase Cas3	CR	0	0	0	0	0	1	0	0	0	2
COG1332	CRISPR-associated RAMP Csm5 family protein	CR	1	2	2	2	1	1	2	1	0	0
COG1336	CRISPR-associated RAMP Cmr4 family protein	CR	1	1	1	1	1	1	1	0	2	2
COG1337	CRISPR-associated RAMP Csm3 family protein	CR	1	1	2	2	2	1	2	1	0	0
COG1343	CRISPR-associated endoribonuclease Cas2	CR	3	3	3	3	3	4	2	2	3	4
COG1353	CRISPR-associated RAMP Cmr2 family protein (cas10)	CR	2	2	3	3	3	2	3	1	1	1
COG1367	CRISPR-associated RAMP Cmr1 family protein	CR	1	1	1	1	1	1	1	0	1	1
COG1421	CRISPR-associated Csm2 family protein	CR	0	0	1	1	1	0	1	0	0	0
COG1468	CRISPR-associated Cas4 family protein	CR	1	1	0	0	0	1	0	0	1	2
COG1517	CRISPR-associated DxTHG family protein / Csm6	CR	1	1	1	1	1	1	1	1	1	1
COG1518	CRISPR-associated endonuclease Cas1	CR	2	2	3	3	3	3	3	1	1	3
COG1567	CRISPR-associated RAMP Csm4 family protein	CR	1	1	2	2	1	1	1	1	0	0
COG1583	CRISPR-associated protein Cas6	CR	2	2	1	1	1	2	1	0	2	4
COG1604	CRISPR-associated RAMP Cmr6 family protein	CR	1	1	1	1	1	1	1	0	1	1
COG1688	cas5h CRISPR-associated protein Cas5, hmari subtype	CR	0	0	0	0	0	0	0	0	0	1
COG1769	CRISPR-associated Cmr3 family protein	CR	1	1	0	0	0	0	0	0	1	1
COG3649	CRISPR-associated protein, Csh2 family	CR	0	0	0	0	0	1	0	0	0	2
COG5551	CRISPR-associated endoribonuclease Cas6	CR	0	0	3	3	3	1	3	0	0	0
COG1669	DNA polymerase beta domain protein region	repair	1	1	0	0	0	1	1	0	0	0
COG0116	methyltransferase / putative RNA methylase	RM	1	1	1	1	1	1	1	1	1	1
COG0286	type I restriction-modification system, M subunit	RM	1	1	0	0	0	0	0	0	0	0			Tmel_0405	Type I
COG0338	DNA adenine methylase	RM	1	1	0	0	0	0	0	1	1	0			Tmel_0308	Type II
COG0610	HsdR family type I site-specific deoxyribonuclease	RM	1	1	0	0	0	0	0	0	0	0			Tmel_0402	Type I
COG0732	restriction modification system DNA specificity subunit	RM	1	1	0	0	0	0	0	0	0	0			Tmel_0403
COG0742	methyltransferase /putative methyltransferase	RM	1	1	1	1	1	1	1	1	1	1		THA_1398
COG0863	putative RNA methylase / DNA methylase N-4/N-6 domain-containing protein	RM	2	2	0	0	0	0	0	1	2	0			Tmel_0306, Tmel_1480	Type II
COG1106	ATPase; no annotation available	RM	0	0	2	2	1	0	0	0	0	0
COG2189	DNA methylase N-4/N-6 domain-containing protein	RM	1	1	0	0	0	0	0	2	1	1		THA_2000	Tmel_1691	Type III
COG4268	5-methylcytosine restriction system component-like protein	RM	0	0	0	0	0	0	0	1	0	0
NOG09611 $	type III restriction enzyme, res subunit	RM	1	1	0	0	0	0	0	1	1	1		THA_1999	Tmel_1692	Type III
COG1061	type III restriction enzyme, res subunit	RM?	1	1	0	0	0	0	0	1	1	1
Genes not included in the makarova dataset, since they could be phage origin.
NOG14877	Type II site-specific deoxyribonuclease	RM	1	1	0	0	0	0	0	1	1	0			Tmel_0307	Type II
NOG56916	Type II site-specific deoxyribonuclease	RM	1	1	0	0	0	0	0	0	1	0			Tmel_1481	Type II
Genes not included in the makarova dataset
NOG212552	type I-D CRISPR-associated helicase Cas3'	CR	0	0	1	1	1	1	1	0	0	0
$ gene added to Makarova dataset
