# Supplementary material for: Thermosipho spp. Immune System Differences Affect Variation in Genome Size and Geographical Distributions
Source: Genome Biol Evol. 2018 Sep 15;10(11):2853–66. doi: 10.1093/gbe/evy202 (PMC6211235; doi:10.1093/gbe/evy202)
Supplement: Supplementary Data [file evy202_supp.zip › Supplementary_materials_table_S6_CRISPR_cas_genes.xlsx]

## Sheet: Overview_annotations
Overview of CRISPR-cas annotations in the genus Thermosipho
species	strain	CRISPR-cas type I clusters	CRISPR-cas type III clusters	CRISPR-cas gene clusters
T. melanesiensis	BI429	1 #	2
	BI431	1 #	2
T. affectus	BI1063	1	3	1
	BI1070	1	3	1
	BI1074	1	3	1
	BI1223	2 $	2 $
	ikt275mar	1	3	1
T. africanus	TCF52B	2	1	2
	Ob7	1 #	1	1
	H17ap60334		1
#: cas3 is disrupted, meaning this cluster is likely not functional.
$: One cluster is composed of genes belonging to both Type I and Type III systems

## Sheet: BI429
BI429 CRISPR-cas gene clusters
Cluster number	CRISPR type	Target	Genes	COG annotation	Cas gene	Full annotation
Cluster 1	Type I	DNA	Tmel_0347	COG1343	cas2	CRISPR-associated Cas2 family protein; CRISPR (clustered regularly interspaced short palindr [...]
			Tmel_0348	COG1518	cas1	CRISPR-associated Cas1 family protein; CRISPR (clustered regularly interspaced short palindr [...]
			Tmel_0349	COG1468	cas4	CRISPR-associated Cas4 family protein
			Tmel_0350		hypothetical	hypothetical protein
			Tmel_0351	COG1203	cas3#	Disrupted CRISPR-associated helicase Cas3
			Tmel_0352	NOG37469	cas5	CRISPR-associated Cas5 family protein
			Tmel_0353	NOG02786	cas7 I-C	hypothetical protein
			Tmel_0354	NOG03872	cas8	hypothetical protein
			Tmel_0355	COG1583	cas6	CRISPR-associated Cas family protein
Cluster 2-A	Type III-B	ssRNA	Tmel_1650	COG1343	cas2	CRISPR-associated Cas2 family protein; CRISPR (clustered regularly interspaced short palindr [...]
			Tmel_1651	COG1518	cas1	CRISPR-associated Cas1 family protein; CRISPR (clustered regularly interspaced short palindr [...]
			Tmel_1652	COG1343	cas2	CRISPR-associated Cas2 family protein; CRISPR (clustered regularly interspaced short palindr [...]
			Tmel_1653		hypothetical	hypothetical protein
			Tmel_1654		hypothetical	hypothetical protein
			Tmel_1655		hypothetical	hypothetical protein
			Tmel_1656	NOG43177	csm6(?)	CRISPR-associated protein APE2256 family
			Tmel_1657	COG1367	cmr1	CRISPR-associated RAMP Cmr1 family protein
			Tmel_1658	COG1353	cmr2 / cas10	CRISPR-associated RAMP Cmr2 family protein
			Tmel_1659	COG1769	cmr3	CRISPR-associated Cmr3 family protein
			Tmel_1660	COG1336	cmr4	CRISPR-associated RAMP Cmr4 family protein
			Tmel_1661	NOG182167	cmr5	CRISPR-associated Cmr5 family protein
			Tmel_1662	COG1604	cmr6	CRISPR-associated RAMP Cmr6 family protein
Cluster 2-B	Type III-A	RNA	Tmel_1665	NOG232026	hypothetical	hypothetical protein
			Tmel_1666	NOG235903	RNA polymerase sigma-24 factor	ECF subfamily RNA polymerase sigma-24 factor
			Tmel_1667	NOG179793		hypothetical protein
			Tmel_1668	NOG60733		hypothetical protein
			Tmel_1669	COG1517	csm6 (csx1 III-U (?))	CRISPR-associated DxTHG family protein
			Tmel_1670	COG1353	cas10 / csm1 type III	metal dependent phosphohydrolase / type III-A CRISPR-associated protein Cas10/Csm1
			Tmel_1671	NOG210852	csm2	CRISPR-associated Csm2 family protein
			Tmel_1672	COG1337	csm3	CRISPR-associated RAMP Csm3 family protein
			Tmel_1673	COG1567	csm4	CRISPR-associated RAMP Csm4 family protein
			Tmel_1674	COG1332	csm5	CRISPR-associated RAMP Csm5 family protein
			Tmel_1676	COG1583	cas6 / csm6	CRISPR-associated Cas family protein
			Tmel_1677	NOG140201	cas1(?)	ribonuclease H

## Sheet: BI431
BI431 CRISPR-cas gene clusters
Cluster number	CRISPR type	Target	Genes	COG annotation	Cas gene	Full annotation
Cluster 1	Type 1	DNA	BW47_01885	COG1343	cas2	CRISPR-associated Cas2 family protein; CRISPR (clustered regularly interspaced short palindr [...]
			BW47_01890	COG1518	cas1	CRISPR-associated Cas1 family protein; CRISPR (clustered regularly interspaced short palindr [...]
			BW47_01895	COG1468	cas4	CRISPR-associated Cas4 family protein
			BW47_01900	COG1203	cas3#	Disrupted CRISPR-associated helicase Cas3
			BW47_01905	NOG37469	cas5	CRISPR-associated Cas5 family protein
			BW47_01910	NOG02786	cas7 I-C	hypothetical protein
			BW47_01915	NOG03872	cas8	hypothetical protein
			BW47_01920	COG1583	cas6	CRISPR-associated Cas family protein
Cluster 2-A	Type III-B	ssRNA	BW47_08735	COG1343	cas2	CRISPR-associated Cas2 family protein; CRISPR (clustered regularly interspaced short palindr [...]
			BW47_08740	COG1518		CRISPR-associated Cas1 family protein; CRISPR (clustered regularly interspaced short palindr [...]
			BW47_08745	COG1343		CRISPR-associated Cas2 family protein; CRISPR (clustered regularly interspaced short palindr [...]
			BW47_08760		hypothetical	hypothetical protein
			BW47_08765		hypothetical	hypothetical protein
			BW47_08770	NOG43177	csm6(?)	CRISPR-associated protein APE2256 family
			BW47_08775	COG1367	cmr1	CRISPR-associated RAMP Cmr1 family protein
			BW47_08780	COG1353	cmr2 / cas10	CRISPR-associated RAMP Crm2 family protein
			BW47_08785	COG1769	cmr3	CRISPR-associated Cmr3 family protein
			BW47_08790	COG1336	cmr4	CRISPR-associated RAMP Cmr4 family protein
			BW47_08795	NOG182167	cmr5	CRISPR-associated Cmr5 family protein
			BW47_08800	COG1604	cmr6	CRISPR-associated RAMP Cmr6 family protein
Cluster 2-B	Type III-A	RNA	BW47_08815	NOG232026		hypothetical protein
			BW47_08820	NOG235903	RNA polymerase sigma-24 factor	ECF subfamily RNA polymerase sigma-24 factor
			BW47_08825	NOG179793		hypothetical protein
			BW47_08830	NOG60733		hypothetical protein
			BW47_08835	COG1517	csm6 (csx1 III-U (?))	CRISPR-associated DxTHG family protein
			BW47_08840	COG1353	cas10 / csm1 type III	metal dependent phosphohydrolase
			BW47_08845	NOG210852	csm2	CRISPR-associated Csm2 family protein
			BW47_08850	COG1337	csm3	CRISPR-associated RAMP Csm3 family protein
			BW47_08855	COG1567	csm4	CRISPR-associated RAMP Csm4 family protein
			BW47_08860	COG1332	csm5	CRISPR-associated RAMP Csm5 family protein
			BW47_08870	COG1583	cas6 / csm6	CRISPR-associated Cas family protein
			BW47_08875	NOG140201	cas1(?)	ribonuclease H

## Sheet: BI1063
BI0163 CRISPR-cas gene clusters
Cluster number	CRISPR type	TARGET	Genes	COG annotation	Cas gene	Full annotation
Cluster 1	TYPE III-A	RNA	BG95_00560	COG1583		CRISPR-associated Cas family protein
			BG95_00565	NOG86194	cas6	CRISPR-associated protein Cas6
			BG95_00570	COG1332	csm5	CRISPR-associated RAMP Csm5 family protein
			BG95_00575	COG1567	csm4	CRISPR-associated RAMP Csm4 family protein
			BG95_00580	COG1337	csm3	CRISPR-associated RAMP Csm3 family protein
			BG95_00585	NOG210852	csm2	CRISPR-associated Csm2 family protein
			BG95_00590	COG1353	csm1 /cas10	metal dependent phosphohydrolase
			BG95_00595	COG1517	csx1 III-U	CRISPR-associated DxTHG family protein
			BG95_00600	NOG60733	hypothetical	hypothetical protein / (SAVED domain-containing protein)
			BG95_00605	NOG179793	hypothetical	hypothetical protein
			BG95_00610	NOG235903	polymerase factor (?)	ECF subfamily RNA polymerase sigma-24 factor
			BG95_00615	NOG232026	hypothetical	hypothetical protein
			BG95_00620	COG1343	cas2	CRISPR-associated protein Cas2; CRISPR (clustered regularly interspaced short palindromic re [...]
			BG95_00625	COG1518	cas1	CRISPR-associated Cas1 family protein; CRISPR (clustered regularly interspaced short palindr [...]
			BG95_00630	COG1343	cas2	CRISPR-associated protein Cas2; CRISPR (clustered regularly interspaced short palindromic re [...]
Cluster 2	Type-I	DNA	BG95_01475	COG5551	cas6	CRISPR-associated protein Cas6
			BG95_01480	COG2378	–	helix-turn-helix type 11 domain protein
			BG95_01485	NOG35612	cas10d I-D	Uncharacterized protein
			BG95_01490	NOG26759	cas7 /csc2	CRISPR-associated protein Csc2
			BG95_01495	NOG63126	cas5 /csc1	CRISPR-associated protein Csc1
			BG95_01500	NOG212552	cas3	type I-D CRISPR-associated helicase Cas3'
			BG95_01505	COG1518	cas1	CRISPR-associated protein Cas1; CRISPR (clustered regularly interspaced short palindromic re [...]
			BG95_01510	COG1343	cas2	CRISPR-associated endoribonuclease Cas2; CRISPR (clustered regularly interspaced short palin [...]
Cluster 3	Type III-B	ssRNA	BG95_04200	COG1604	Cmr6	CRISPR-associated RAMP protein, Cmr6 family
			BG95_04205	NOG86377	cmr5	Crispr-associated protein, Cmr5 family
			BG95_04210	COG1336	cmr4	Cmr4 family CRISPR-associated RAMP protein
			BG95_04215	NOG43177	Csm6 (?)	CRISPR-associated protein, APE2256 family
			BG95_04220	NOG25814	cmr3	CRISPR-associated protein, Cmr3 family
			BG95_04225	COG1353	cmr2	Crm2 family CRISPR-associated protein
			BG95_04230	COG1367	cmr1	Cmr1 family CRISPR-associated RAMP protein
Cluster 4	Type III-A	RNA	BG95_09000	COG5551	cas6	CRISPR-associated endoribonuclease Cas6
			BG95_09005	COG1332	csm5	type III-A CRISPR-associated RAMP protein Csm5
			BG95_09010	COG1567	csm4	CRISPR-associated protein Csm4
			BG95_09015	COG1337	csm3	CRISPR-associated RAMP Csm3 family protein
			BG95_09020	COG1421	csm2	CRISPR-associated Csm2 family protein
			BG95_09025		cas10 /csm1	Disrupted cas 10
			BG95_09030	COG1353	cas10 /csm1	Disrupted cas 10
			BG95_09035	NOG43177	Csm6 (?)	CRISPR-associated protein APE2256 family
Cluster 5			BG95_09045	COG5551	cas6	CRISPR-associated endoribonuclease Cas6
			BG95_09050	COG4951		hypothetical protein ( DNA primase?)
			BG95_09055	COG1518	cas1	CRISPR-associated endonuclease Cas1; CRISPR (clustered regularly interspaced short palindrom [...]
			BG95_09060	NOG101242	cas2	CRISPR-associated endoribonuclease Cas2; CRISPR (clustered regularly interspaced short palin [...]
			BG95_09065		hypothetical	hypothetical protein
			BG95_09070		hypothetical	hypothetical protein

## Sheet: BI1070
BI0170 CRISPR-cas gene clusters
Cluster number	CRISPR type	TARGET	location of cluster	Genes	COG annotation	Cas gene	Full annotation
Cluster 1	type III-A	RNA		Y592_00565	COG1583		CRISPR-associated Cas family protein
				Y592_00570	NOG86194	cas6	CRISPR-associated protein Cas6
				Y592_00575	COG1332	csm5	CRISPR-associated RAMP Csm5 family protein
				Y592_00580	COG1567	csm4	CRISPR-associated RAMP Csm4 family protein
				Y592_00585	COG1337	csm3	CRISPR-associated RAMP Csm3 family protein
				Y592_00590	NOG210852	csm2	CRISPR-associated Csm2 family protein
				Y592_00595	COG1353	csm1 /cas10	metal dependent phosphohydrolase
				Y592_00600	COG1517	csx1 III-U	CRISPR-associated DxTHG family protein
				Y592_00605	NOG60733	hypothetical	hypothetical protein
				Y592_00610	NOG179793	hypothetical	hypothetical protein
				Y592_00615	NOG235903	polymerase factor (?)	ECF subfamily RNA polymerase sigma-24 factor
				Y592_00620	NOG232026	hypothetical	hypothetical protein
				Y592_00625	COG1343	cas2	CRISPR-associated Cas2 family protein; CRISPR (clustered regularly interspaced short palindr [...]
				Y592_00630	COG1518	cas1	CRISPR-associated Cas1 family protein; CRISPR (clustered regularly interspaced short palindr [...]
				Y592_00635	COG1343	cas2	CRISPR-associated protein Cas2; CRISPR (clustered regularly interspaced short palindromic re [...]
Cluster 2	Type-I	DNA		Y592_01480	COG5551	cas6	CRISPR-associated protein Cas6
				Y592_01485	COG2378	–	helix-turn-helix type 11 domain protein
				Y592_01490	NOG35612	cas10d I-D	Uncharacterized protein
				Y592_01495	NOG26759	cas7 /csc2	CRISPR-associated protein Csc2
				Y592_01500	NOG63126	cas5 /csc1	CRISPR-associated protein Csc1
				Y592_01505	NOG212552	cas3	hypothetical protein
				Y592_01510	COG1518	cas1	CRISPR-associated protein Cas1; CRISPR (clustered regularly interspaced short palindromic re [...]
				Y592_01515	COG1343	cas2	CRISPR-associated endoribonuclease Cas2; CRISPR (clustered regularly interspaced short palin [...]
Cluster 3	Type III-B	ssRNA		Y592_04270	COG1604	cmr6	CRISPR-associated RAMP protein, Cmr6 family
				Y592_04275	NOG86377	cmr5	Crispr-associated protein, Cmr5 family
				Y592_04280	COG1336	cmr4	Cmr4 family CRISPR-associated RAMP protein
				Y592_04285	NOG43177	Csm6 (?)	CRISPR-associated protein, APE2256 family
				Y592_04290	NOG25814	cmr3	CRISPR-associated protein, Cmr3 family
				Y592_04295	COG1353	cmr2	Crm2 family CRISPR-associated protein
				Y592_04300	COG1367	cmr1	Cmr1 family CRISPR-associated RAMP protein
Cluster 4	Type III-A	RNA		Y592_09105	COG5551	cas6	CRISPR-associated endoribonuclease Cas6
				Y592_09110	COG1332	csm5	hypothetical protein
				Y592_09115	COG1567	csm4	hypothetical protein
				Y592_09120	COG1337	csm3	CRISPR-associated RAMP Csm3 family protein
				Y592_09125	COG1421	csm2	CRISPR-associated Csm2 family protein
				Y592_09135	COG1353	cas10 /csm1	hypothetical protein
				Y592_09140	NOG43177	cas10 /csm1	CRISPR-associated protein APE2256 family
Cluster 5				Y592_09150	COG5551	Csm6 (?)	CRISPR-associated endoribonuclease Cas6
				Y592_09155	COG4951		hypothetical protein
				Y592_09160	COG1518	cas1	CRISPR-associated endonuclease Cas1; CRISPR (clustered regularly interspaced short palindrom [...]
				Y592_09165	NOG101242	cas2	CRISPR-associated endoribonuclease Cas2; CRISPR (clustered regularly interspaced short palin [...]
				Y592_09170		hypothetical	hypothetical protein
				Y592_09175		hypothetical	hypothetical protein

## Sheet: BI1074
BI0174 CRISPR-cas gene clusters
Cluster number	CRISPR type	TARGET	location of cluster	Genes	COG annotation	Cas gene	Full annotation from COG-annotations
Cluster 1	type III-A	RNA		XO08_00570	COG1583		CRISPR-associated Cas family protein
				XO08_00575	NOG86194	cas6	CRISPR-associated protein Cas6
				XO08_00580	COG1332	csm5	CRISPR-associated RAMP Csm5 family protein
				XO08_00585	COG1567	csm4	CRISPR-associated RAMP Csm4 family protein
				XO08_00590	COG1337	csm3	CRISPR-associated RAMP Csm3 family protein
				XO08_00595	NOG210852	csm2	CRISPR-associated Csm2 family protein
				XO08_00600	COG1353	csm1 /cas10	metal dependent phosphohydrolase
				XO08_00605	COG1517	csx1 III-U	CRISPR-associated DxTHG family protein
				XO08_00610	NOG60733	hypothetical	hypothetical protein
				XO08_00615	NOG179793	hypothetical	hypothetical protein
				XO08_00620	NOG235903	polymerase factor (?)	ECF subfamily RNA polymerase sigma-24 factor
				XO08_00625	NOG232026	hypothetical	hypothetical protein
				XO08_00630	COG1343	cas2	CRISPR-associated protein Cas2; CRISPR (clustered regularly interspaced short palindromic re [...]
				XO08_00635	COG1518	cas1	CRISPR-associated Cas1 family protein; CRISPR (clustered regularly interspaced short palindr [...]
				XO08_00640	COG1343	cas2	CRISPR-associated protein Cas2; CRISPR (clustered regularly interspaced short palindromic re [...]
Cluster 2	Type-I	DNA		XO08_01470	COG5551	cas6	CRISPR-associated protein Cas6
				XO08_01475	COG2378	–	helix-turn-helix type 11 domain protein
				XO08_01480	NOG35612	cas10d I-D	Uncharacterized protein
				XO08_01485	NOG26759	cas7 /csc2	CRISPR-associated protein Csc2
				XO08_01490	NOG63126	cas5 /csc1	CRISPR-associated protein Csc1
				XO08_01495	NOG212552	cas3	hypothetical protein
				XO08_01500	COG1518	cas1	CRISPR-associated protein Cas1; CRISPR (clustered regularly interspaced short palindromic re [...]
				XO08_01505	COG1343	cas2	CRISPR-associated endoribonuclease Cas2; CRISPR (clustered regularly interspaced short palin [...]
Cluster 3	Type III-B	ssRNA		XO08_04090	COG1604	cmr6	CRISPR-associated RAMP protein, Cmr6 family
				XO08_04095	NOG86377	cmr5	Crispr-associated protein, Cmr5 family
				XO08_04100	COG1336	cmr4	Cmr4 family CRISPR-associated RAMP protein
				XO08_04105	NOG43177	Csm6 (?)	CRISPR-associated protein, APE2256 family
				XO08_04110	NOG25814	cmr3	CRISPR-associated protein, Cmr3 family
				XO08_04115	COG1353	cmr2	Crm2 family CRISPR-associated protein
				XO08_04120	COG1367	cmr1	Cmr1 family CRISPR-associated RAMP protein
Cluster 4	Type III-A	RNA		XO08_09040	COG5551	cas6	CRISPR-associated endoribonuclease Cas6
				XO08_09045		csm5	disrupted, is smaller than in BI1063 / BI1070
				XO08_09050		csm4	disrupted, is smaller than in BI1063 / BI1070
				XO08_09060	COG1337	csm3	CRISPR-associated RAMP Csm3 family protein
				XO08_09065	COG1421	csm2	CRISPR-associated Csm2 family protein
				XO08_09075	COG1353	cas10 /csm1	hypothetical protein
				XO08_09080	NOG43177	cas10 /csm1	CRISPR-associated protein APE2256 family
Cluster 5				XO08_09085	COG5551	Csm6 (?)	CRISPR-associated endoribonuclease Cas6
				XO08_09090	COG4951		hypothetical protein
				XO08_09095	COG1518	cas1	CRISPR-associated endonuclease Cas1; CRISPR (clustered regularly interspaced short palindrom [...]
				XO08_09100	NOG101242	cas2	CRISPR-associated endoribonuclease Cas2; CRISPR (clustered regularly interspaced short palin [...]
				XO08_09105		hypothetical	hypothetical protein
				XO08_09110		hypothetical	hypothetical protein

## Sheet: BI1223
BI1223 CRISPR-cas gene clusters
Cluster number	CRISPR type	TARGET	location of cluster	Genes	COG annotation	Cas gene	Full annotation from COG-annotations
Cluster 1	Type I / type III			XO09_00565	COG1343	cas2	CRISPR-associated protein Cas2; CRISPR (clustered regularly interspaced short palindromic re [...]
				XO09_00570	COG1518	cas1	CRISPR-associated protein, Cas1 family; CRISPR (clustered regularly interspaced short palind [...]
				XO09_00575	COG1468	cas4	CRISPR-associated Cas4 family protein
				XO09_00580	COG1203	cas3	CRISPR-associated helicase Cas3
				XO09_00590	COG3649	csh2	CRISPR-associated protein, Csh2 family
				XO09_00595	NOG213683	csh1	CRISPR-associated protein, Csh1 family
				XO09_00600	COG1583	cas6	CRISPR-associated protein Cas6
				XO09_00605	COG1583	cas6	CRISPR-associated Cas family protein
				XO09_00610	NOG86194	cms6	CRISPR-associated protein Cas6
				XO09_00615	COG1332	csm5	CRISPR-associated RAMP Csm5 family protein
				XO09_00620	COG1567	csm4	CRISPR-associated RAMP Csm4 family protein
				XO09_00625	COG1337	cms3	CRISPR-associated RAMP Csm3 family protein
				XO09_00630	NOG210852	csm2	CRISPR-associated Csm2 family protein
				XO09_00635	COG1353	csm1 / cas10	metal dependent phosphohydrolase
				XO09_00640	COG1517	csx1 III-U	CRISPR-associated DxTHG family protein
				XO09_00645	NOG60733	hypothetical	hypothetical protein
				XO09_00650	NOG179793	hypothetical	hypothetical protein
				XO09_00655	NOG235903	polymerase factor (?)	ECF subfamily RNA polymerase sigma-24 factor
				XO09_00660	NOG232026	hypothetical	hypothetical protein
				XO09_00665	COG1343	cas2	CRISPR-associated protein Cas2; CRISPR (clustered regularly interspaced short palindromic re [...]
				XO09_00670	COG1518	cas1	CRISPR-associated Cas1 family protein; CRISPR (clustered regularly interspaced short palindr [...]
				XO09_00675	COG1343	cas2	CRISPR-associated protein Cas2; CRISPR (clustered regularly interspaced short palindromic re [...]
Cluster 2	Type-I	DNA		XO09_01520	COG5551	cas6	CRISPR-associated protein Cas6
				XO09_01525	COG2378	–	helix-turn-helix type 11 domain protein
				XO09_01530	NOG35612	cas10d I-D	Uncharacterized protein
				XO09_01535	NOG26759	cas7 /csc2	CRISPR-associated protein Csc2
				XO09_01540	NOG63126	cas5 /csc1	CRISPR-associated protein Csc1
				XO09_01545	NOG212552	cas3	hypothetical protein
				XO09_01550	COG1518	cas1	CRISPR-associated protein Cas1; CRISPR (clustered regularly interspaced short palindromic re [...]
				XO09_01555	COG1343	cas2	CRISPR-associated endoribonuclease Cas2; CRISPR (clustered regularly interspaced short palin [...]
Cluster 3	Type III-B	ssRNA		XO09_04305	COG1604	Cmr6	CRISPR-associated RAMP protein, Cmr6 family
				XO09_04310	NOG86377	cmr5	Crispr-associated protein, Cmr5 family
				XO09_04315	COG1336	cmr4	Cmr4 family CRISPR-associated RAMP protein
				XO09_04320	NOG43177	Csm6 (?)	CRISPR-associated protein, APE2256 family
				XO09_04325	NOG25814	cmr3	Crispr-associated protein, Cmr3 family
				XO09_04330	COG1353	cmr2	Crm2 family CRISPR-associated protein
				XO09_04335	COG1367	cmr1	Cmr1 family CRISPR-associated RAMP protein

## Sheet: ikt275mar
IKT275mar CRISPR-cas gene clusters
Cluster number	CRISPR type	TARGET	location of cluster	Genes	COG annotation	Cas gene	Full annotation from COG-annotations
Cluster 1	type III-A	RNA		XJ44_00555	COG1583		CRISPR-associated Cas family protein
				XJ44_00560	NOG86194	cas6	CRISPR-associated protein Cas6
				XJ44_00565	COG1332	csm5	CRISPR-associated RAMP Csm5 family protein
				XJ44_00570	COG1567	csm4	CRISPR-associated RAMP Csm4 family protein
				XJ44_00575	COG1337	csm3	CRISPR-associated RAMP Csm3 family protein
				XJ44_00580	NOG210852	csm2	CRISPR-associated Csm2 family protein
				XJ44_00585	COG1353	csm1 /cas10	metal dependent phosphohydrolase
				XJ44_00590	COG1517	csx1 III-U	CRISPR-associated DxTHG family protein
				XJ44_00595	NOG60733	hypothetical	hypothetical protein
				XJ44_00600	NOG179793	hypothetical	hypothetical protein
				XJ44_00605	NOG235903	polymerase factor (?)	ECF subfamily RNA polymerase sigma-24 factor
				XJ44_00610	NOG232026	hypothetical	hypothetical protein
				XJ44_00615	COG1343	cas2	CRISPR-associated protein Cas2; CRISPR (clustered regularly interspaced short palindromic re [...]
				XJ44_00620	COG1518	cas1	CRISPR-associated Cas1 family protein; CRISPR (clustered regularly interspaced short palindr [...]
				XJ44_00625	COG1343	cas2	CRISPR-associated protein Cas2; CRISPR (clustered regularly interspaced short palindromic re [...]
Cluster 2	Type-I	DNA		XJ44_01455	COG5551	cas6	CRISPR-associated protein Cas6
				XJ44_01460	COG2378	–	helix-turn-helix type 11 domain protein
				XJ44_01465	NOG35612	cas10d I-D	Uncharacterized protein
				XJ44_01470	NOG26759	cas7 /csc2	CRISPR-associated protein Csc2
				XJ44_01475	NOG63126	cas5 /csc1	CRISPR-associated protein Csc1
				XJ44_01480	NOG212552	cas3	hypothetical protein
				XJ44_01485	COG1518	cas1	CRISPR-associated protein Cas1; CRISPR (clustered regularly interspaced short palindromic re [...]
				XJ44_01490	NOG204432	cas2	CRISPR-associated protein Cas2; CRISPR (clustered regularly interspaced short palindromic re [...]
Cluster 3	Type III-B	ssRNA		XJ44_04170	COG1604	cmr6	CRISPR-associated RAMP protein, Cmr6 family
				XJ44_04175	NOG86377	cmr5	Crispr-associated protein, Cmr5 family
				XJ44_04180	COG1336	cmr4	Cmr4 family CRISPR-associated RAMP protein
				XJ44_04185	NOG43177	Csm6 (?)	CRISPR-associated protein, APE2256 family
				XJ44_04190	NOG25814	cmr3	CRISPR-associated protein, Cmr3 family
				XJ44_04195	COG1353	cmr2	Crispr-associated protein, Crm2 family
				XJ44_04200	COG1367	cmr1	Cmr1 family CRISPR-associated RAMP protein
Cluster 4	Type III-A	RNA		XJ44_08905	COG5551	cas6	CRISPR-associated endoribonuclease Cas6
				XJ44_08910	COG1332	csm5	hypothetical protein
				XJ44_08920	COG1337	csm3	CRISPR-associated RAMP Csm3 family protein
				XJ44_08925	COG1421	cms2	CRISPR-associated Csm2 family protein
				XJ44_08930	COG1353	cas10 /csm1	hypothetical protein
				XJ44_08935	NOG43177	cas10 /csm1	CRISPR-associated protein APE2256 family
Cluster 5				XJ44_08940	COG5551	Csm6 (?)	CRISPR-associated endoribonuclease Cas6
				XJ44_08945	COG4951		hypothetical protein
				XJ44_08950	COG1518	cas1	CRISPR-associated endonuclease Cas1; CRISPR (clustered regularly interspaced short palindrom [...]
				XJ44_08955	NOG101242	cas2	CRISPR-associated endoribonuclease Cas2; CRISPR (clustered regularly interspaced short palin [...]
				XJ44_08960	COG1431	hypothetical	stem cell self-renewal protein Piwi domain protein

## Sheet: TCF52B
TCF52B CRISPR-cas gene clusters
Cluster number	CRISPR type	Target	location of cluster	Genes	COG annotation	Cas gene	Full annotation
Cluster 1	Type III-B	ssRNA	312310 – 326681	THA_309	COG1604	cmr6	CRISPR-associated ramp protein, Cmr6 family
				THA_310	NOG182167	cmr5	cmr CRISPR-associated protein, Cmr5 family
				THA_311	COG1336	cmr4	cmr CRISPR-associated ramp protein, Cmr4 family
				THA_312	COG1769	cmr3	cmr CRISPR-associated protein, Cmr3 family
				THA_313	COG1353	cas10/cmr2	CRISPR-associated protein, Crm2 family
				THA_314	COG1367	cmr1	CRISPR-associated ramp protein
				THA_315	COG1583	cas6	CRISPR-associated protein Cas6
				THA_316	COG1517	csx1 III-U	CRISPR-associated protein, family
				THA_317	NOG60733	hypothetical	hypothetical protein / (SAVED domain-containing protein)
				THA_318	NOG179793	hypothetical	hypothetical protein
				THA_319	NOG235903	polymerase factor (?)	hypothetical protein /( sigma-70 family RNA polymerase sigma factor )
				THA_320	NOG232026	hypothetical	hypothetical protein
				THA_321	COG1343	cas2	CRISPR-associated protein Cas2; CRISPR (clustered regularly interspaced short palindromic re [...]
				THA_322	COG1518	cas1	CRISPR-associated protein Cas1; CRISPR (clustered regularly interspaced short palindromic re [...]
				THA_323	COG1343	cas2	CRISPR-associated protein Cas2; CRISPR (clustered regularly interspaced short palindromic re [...]
				THA_324		hypothetical	hypothetical protein
Cluster 2	not recognizable pattern			THA_854			CRISPR-associated ramp protein
				THA_855		hypothetical	hypothetical protein
				THA_856	COG1336		CRISPR-associated ramp protein
				THA_857	NOG07245	Csx11	CRISPR-associated protein, Csx11 family
				THA_858	NOG06529		CRISPR-associated ramp protein
				THA_859	NOG76659	Cmr1	cmr CRISPR-associated ramp protein, Cmr1 family
Cluster 3	single gene			THA_1022	COG1583	cas6	CRISPR-associated protein Cas6
cluster 4	Type I	DNA		THA_1252	COG1343	cas2	CRISPR-associated protein Cas2; CRISPR (clustered regularly interspaced short palindromic re [...]
				THA_1253	COG1518	cas1	CRISPR-associated protein Cas1; CRISPR (clustered regularly interspaced short palindromic re [...]
				THA_1254	COG1468	cas4	CRISPR-associated protein Cas4
				THA_1255		hypothetical	hypothetical protein
				THA_1256		hypothetical	hypothetical protein
				THA_1257	COG1203	cas3	CRISPR-associated helicase Cas3
				THA_1258	COG1688	cas5	cas5h CRISPR-associated protein Cas5, hmari subtype
				THA_1259	COG3649	cas7 I-C	csh CRISPR-associated protein, Csh2 family
				THA_1260	NOG09365	cas8	CRISPR-associated protein, family
				THA_1261	COG1583	cas6	CRISPR-associated protein Cas6
cluster 5	Type I	DNA		THA_1954	COG1343	cas2	CRISPR-associated protein Cas2; CRISPR (clustered regularly interspaced short palindromic re [...]
				THA_1955	COG1518	cas1	CRISPR-associated protein Cas1; CRISPR (clustered regularly interspaced short palindromic re [...]
				THA_1956	COG1468	cas4	CRISPR-associated protein Cas4
				THA_1957	COG1203	cas3	CRISPR-associated helicase Cas3 domain protein
				THA_1958	NOG37469	cas5	CRISPR-associated protein Cas5
				THA_1959	COG3649	cas7 (?)	hypothetical protein
				THA_1960	NOG03872	cas8	hypothetical protein
				THA_1961	COG1583	cas6	CRISPR-associated protein Cas6

## Sheet: Ob7
Ob7 CRISPR-cas gene clusters
Cluster number	CRISPR type	Target	location of cluster	Genes	COG annotation	Cas gene	Full annotation
Cluster 1	Type III-B	ssRNA		Ob7_01230		hypothetical	hypothetical protein
				Ob7_01235	COG1343	cas2	CRISPR-associated protein Cas2; CRISPR (clustered regularly interspaced short palindromic re [...]
				Ob7_01240	COG1518	cas1	CRISPR-associated protein Cas1; CRISPR (clustered regularly interspaced short palindromic re [...]
				Ob7_01245	COG1343	cas2	CRISPR-associated protein Cas2; CRISPR (clustered regularly interspaced short palindromic re [...]
				Ob7_01250	NOG232026	hypothetical	hypothetical protein
				Ob7_01255	NOG235903	polymerase factor (?)	hypothetical protein /( sigma-70 family RNA polymerase sigma factor )
				Ob7_01260	NOG179793	hypothetical	hypothetical protein
				Ob7_01265	NOG60733	hypothetical	hypothetical protein / (SAVED domain-containing protein)						COG1517	csx1 III-U	CRISPR-associated protein, family
				Ob7_01275	COG1517	csx1 III-U	CRISPR-associated protein, family						NOG60733	hypothetical	hypothetical protein / (SAVED domain-containing protein)
				Ob7_01280	COG1583	cas6	CRISPR-associated protein Cas6						NOG179793	hypothetical	hypothetical protein
				Ob7_01285	COG1367	cmr1	CRISPR-associated ramp protein						NOG235903	polymerase factor (?)	hypothetical protein /( sigma-70 family RNA polymerase sigma factor )
				Ob7_01290	COG1353	Cmr2 /cas10	CRISPR-associated protein, Crm2 family						NOG232026	hypothetical	hypothetical protein
				Ob7_01295	COG1769	cmr3	cmr CRISPR-associated protein, Cmr3 family
				Ob7_01300	COG1336	cmr4	cmr CRISPR-associated ramp protein, Cmr4 family
				Ob7_01305	NOG182167	cmr5	cmr CRISPR-associated protein, Cmr5 family
				Ob7_01310	COG1604	cmr6	CRISPR-associated ramp protein, Cmr6 family
Cluster 2				Ob7_07220	NOG76659	Cmr1	cmr CRISPR-associated ramp protein, Cmr1 family
				Ob7_07225	NOG06529		CRISPR-associated ramp protein
				Ob7_07230		hypothetical protein	hypothetical protein
				Ob7_07235	NOG07245	csx11	CRISPR-associated protein, Csx11 family
				Ob7_07240	COG1336		CRISPR-associated ramp protein
				Ob7_07245	NOG111879	hypothetical protein	hypothetical protein
				Ob7_07250	NOG50569		hypothetical protein
cluster 3	type I (disfunctional /no cas 3 present)			Ob7_08294	COG1583	cas6	CRISPR-associated protein Cas6
				Ob7_08299	NOG03872	cas8a1 I-A	hypothetical protein
				Ob7_08314	NOG37469	cas5	CRISPR-associated protein Cas5
				Ob7_08329	COG1468	cas4	CRISPR-associated protein Cas4
				Ob7_08344	COG1343	cas2	CRISPR-associated protein Cas2; CRISPR (clustered regularly interspaced short palindromic re [...]

[truncated: 1 more sheets: H17ap60334]
